# Supplementary material for: Distributions of Extracellular Peptidases Across Prokaryotic Genomes Reflect Phylogeny and Habitat
Source: Front Microbiol. 2019 Mar 5;10:413. doi: 10.3389/fmicb.2019.00413 (PMC6411800; doi:10.3389/fmicb.2019.00413)
Supplement: Supplementary file 3 [file Data_Sheet_3.CSV]

mernum	merid	seqid	pfam	pname_mysql	pname
MER0497988	sp148350	YP_008603713	S16.UPW	hypothetical protein	family S16 unassigned peptidases
MER0497992	sp148350	YP_008603870	S08.UPA	hypothetical protein	subfamily S8A unassigned peptidases
MER0498000	sp148350	YP_008604172	S08.UPA	hypothetical protein	subfamily S8A unassigned peptidases
MER0498011	sp148350	YP_008604748	S49.005	hypothetical protein	archaean signal peptide peptidase 1
MER0498013	sp148350	YP_008604830	S16.A12	hypothetical protein	PF1438
MER0498115	sp034300	YP_007907269	S16.A12	hypothetical protein	PF1438
MER0498137	sp034300	YP_007907892	S49.005	hypothetical protein	archaean signal peptide peptidase 1
MER0627269	sp034218	WP_015504917	C110.UPW	hypothetical protein	family C110 unassigned peptidases
MER0498763	sp033830	YP_008431504	S16.UPW	hypothetical protein	PF1438
MER0498802	sp033830	YP_008433033	S08.129	hypothetical protein	Tk subtilisin
MER0504760	sp033826	YP_008074960	C01.UPA	hypothetical protein	subfamily C1A unassigned peptidases
MER0425214	sp030250	YP_685461	M82.UPW	hypothetical protein RCIX756	family M82 unassigned peptidases
MER0235546	sp029904	YP_007487525	M26.UPW	probable cell surface glycoprotein	family M26 unassigned peptidases
MER0935780	sp029904	M1XLM1	M79.UPW	Abi/CAAX family protein	family M79 unassigned peptidases
MER0956483	sp029904	M1XTN1	S01.UPB	Probable periplasmic serine protease	subfamily S1B unassigned peptidases
MER0971208	sp029904	M1XTB9	S08.UPA	S8 family serine protease	subfamily S8A unassigned peptidases
MER1052899	sp029904	M1Y4S9	S26.UPB	Peptidase S26 domain protein	subfamily S26B unassigned peptidases
MER1070887	sp029904	M1XKE8	S49.UPB	Signal peptide peptidase SppA	subfamily S49B unassigned peptidases
MER0324921	sp029831	ZP_21548623	S12.UPW	beta-lactamase	family S12 unassigned peptidases
MER0936154	sp029831	M0A5Q5	M79.UPW	Uncharacterized protein	family M79 unassigned peptidases
MER0963717	sp029831	M0AHQ7	S01.UPB	Peptidase S1 and S6 chymotrypsin/Hap	subfamily S1B unassigned peptidases
MER0976328	sp029831	M0AWH5	S08.UPA	Peptidase S8 and S53 subtilisin kexin sedolisin	subfamily S8A unassigned peptidases
MER0987702	sp029831	M0AS97	S08.UNA	Peptidase S8 and S53 subtilisin kexin sedolisin	subfamily S8A non peptidase homologues
MER0989866	sp029831	M0AR70	S08.UPA	Peptidase S8 and S53 subtilisin kexin sedolisin	subfamily S8A unassigned peptidases
MER0330743	sp029820	ZP_21512359	S12.UPW	beta-lactamase	family S12 unassigned peptidases
MER0912300	sp029820	L9XCR5	M79.UPW	Uncharacterized protein	family M79 unassigned peptidases
MER0975397	sp029820	L9X4V7	S08.UNA	Peptidase S8/S53 subtilisin kexin sedolisin	subfamily S8A non peptidase homologues
MER0975468	sp029820	L9WZP4	S08.UPA	Peptidase S8/S53 subtilisin kexin sedolisin	subfamily S8A unassigned peptidases
MER0979427	sp029820	L9X5C2	S08.UNA	Peptidase S8/S53 subtilisin kexin sedolisin	subfamily S8A non peptidase homologues
MER1052521	sp029820	L9XGW0	S26.UPB	Peptidase S26B, signal peptidase	subfamily S26B unassigned peptidases
MER1098347	sp029820	L9X1B7	T03.UPW	Gamma-glutamyltransferase	family T3 unassigned peptidases
MER0324973	sp029809	ZP_21578372	S12.UPW	beta-lactamase	family S12 unassigned peptidases
MER0235092	sp029800	ZP_21647271	M26.UNW	GLUG domain-containing protein	family M26 non peptidase homologues
MER0301251	sp029800	ZP_21646518	M48.UPB	HtpX protease-like protein	subfamily M48B unassigned peptidases
MER0940375	sp029800	M0HFT5	M79.UPW	Putative CAAX amino terminal protease family protein	family M79 unassigned peptidases
MER0974743	sp029800	M0H7Y6	S08.UPA	Uncharacterized protein	subfamily S8A unassigned peptidases
MER0985793	sp029800	M0GZX0	S08.UPA	Peptidase S8 and S53 subtilisin kexin sedolisin	subfamily S8A unassigned peptidases
MER1052757	sp029800	M0HLU2	S26.UPB	Peptidase S26B, signal peptidase	subfamily S26B unassigned peptidases
MER1070905	sp029800	M0H3T9	S49.UNA	Proteinase IV-like protein	subfamily S49A unassigned non peptidase homologues
MER0301202	sp029797	ZP_21669413	M48.UPB	HtpX protease-like protein	subfamily M48B unassigned peptidases
MER1052294	sp029797	M0JB48	S26.UPB	Peptidase S26B, signal peptidase	subfamily S26B unassigned peptidases
MER1068959	sp029797	M0JJ42	S49.UPB	Proteinase IV-like protein	subfamily S49B unassigned peptidases
MER0438048	sp029759	EDK41154	C26.UPW	hypothetical protein PGUG_05252	family C26 unassigned peptidases
MER0936745	sp029759	L9ZWN0	M79.UPW	Abortive infection protein	family M79 unassigned peptidases
MER0989795	sp029759	L9ZME8	S08.UPA	Peptidase S8 and S53 subtilisin kexin sedolisin	subfamily S8A unassigned peptidases
MER0991181	sp029759	L9ZFV6	S08.UPA	Subtilisin-like serine protease	subfamily S8A unassigned peptidases
MER1024747	sp029759	L9ZGP6	S15.UNW	Uncharacterized protein	family S15 non peptidase homologues
MER1081677	sp029759	A5DCF4	S59.UNW	Putative uncharacterized protein	family S59 non peptidase homologues
MER0312218	sp029565	YP_007249575	M13.009	putative metalloendopeptidase	family M13 unassigned peptidases
MER0318495	sp029565	YP_007249474	S12.UPW	penicillin-binding protein, beta-lactamase class C	family S12 unassigned peptidases
MER0326540	sp029565	YP_007247709	S12.UPW	penicillin-binding protein, beta-lactamase class C	family S12 unassigned peptidases
MER0327261	sp029565	YP_007249087	S12.UPW	penicillin-binding protein, beta-lactamase class C	family S12 unassigned peptidases
MER0333120	sp029565	YP_007248744	M03.UPA	Zn-dependent oligopeptidase	subfamily M3A unassigned peptidases
MER0337765	sp029565	YP_007247669	S13.UPW	D-alanyl-D-alanine carboxypeptidase, serine-type, PBP4 family	family S13 unassigned peptidases
MER1059585	sp029565	L0HHD0	S41.UNA	Periplasmic protease	subfamily S41A non peptidase homologues
MER0331745	sp029456	YP_006923151	M10.UPB	peptidase M10A and M12B matrixin and adamalysin	subfamily M10B unassigned peptidases
MER0366171	sp029456	YP_006924654	C01.UPA	PKD domain containing protein	subfamily C1A unassigned peptidases
MER0369601	sp029456	YP_006922221	M26.UNW	GLUG domain protein	family M26 non peptidase homologues
MER0705212	sp029456	K4MBU5	C01.UPA	S-layer-related duplication domain protein	subfamily C1A unassigned peptidases
MER0969704	sp029456	K4M7H8	S08.UPA	Subtilisin	subfamily S8A unassigned peptidases
MER0987105	sp029456	K4MCJ3	S08.UPA	KP-43 peptidase	subfamily S8A unassigned peptidases
MER1072776	sp029456	K4MPZ5	S49.UPC	Nodulation efficiency protein NfeD	subfamily S49C unassigned peptidases
MER0331769	sp029455	YP_007314081	M10.UPB	Matrixin	subfamily M10B unassigned peptidases
MER0811965	sp029455	L0KWZ8	M01.UPW	Aminopeptidase N	family M1 unassigned peptidases
MER0826481	sp029455	L0KWK3	M10.UPA	Putative Zn-dependent protease	subfamily M10A unassigned peptidases
MER0972925	sp029455	L0L2B9	S08.UPA	Subtilisin-like serine protease	subfamily S8A unassigned peptidases
MER1072497	sp029455	L0KYG0	S49.UPC	Membrane-bound serine protease (ClpP class)	subfamily S49C unassigned peptidases
MER0965778	sp029452	K0IE46	S01.UPB	2-alkenal reductase	subfamily S1B unassigned peptidases
MER1072767	sp029452	K0IP09	S49.UPC	Putative integral membrane ClpP-type serine endoprotease	subfamily S49C unassigned peptidases
MER0396446	sp029451	YP_007174308	S53.UPW	protease	family S53 unassigned peptidases
MER0825645	sp029450	K0BAN8	M10.UPA	Proprotein convertase P	subfamily M10A unassigned peptidases
MER0825784	sp029450	K0BD50	M10.UPA	Uncharacterized protein	subfamily M10A unassigned peptidases
MER0497112	sp029449	YP_007246355	C01.UPA	hypothetical protein	subfamily C1A unassigned peptidases
MER0331539	sp029424	YP_007285160	S12.UPW	penicillin-binding protein, beta-lactamase class C	family S12 unassigned peptidases
MER0963953	sp029424	L0IFN4	S01.UPB	Trypsin-like serine protease with C-terminal PDZ domain	subfamily S1B unassigned peptidases
MER0974294	sp029424	L0IC51	S08.UPA	Subtilisin-like serine protease	subfamily S8A unassigned peptidases
MER0978769	sp029424	L0IA42	S08.UPA	Subtilisin-like serine protease	subfamily S8A unassigned peptidases
MER0979201	sp029424	L0I5U5	S08.UPA	Subtilisin-like serine protease	subfamily S8A unassigned peptidases
MER0984523	sp029424	L0ICT9	S08.UPA	Subtilisin-like serine protease	subfamily S8A unassigned peptidases
MER0988098	sp029424	L0IAY3	S08.UPA	Subtilisin-like serine protease	subfamily S8A unassigned peptidases
MER1019413	sp029424	L0IEL5	S09.UPW	Dienelactone hydrolase-like enzyme	family S9 unassigned peptidases
MER0301285	sp029406	YP_007309453	M48.A10	Zn-dependent protease with chaperone function	subfamily M48B unassigned peptidases
MER0324732	sp029406	YP_007310845	S12.UPW	penicillin-binding protein, beta-lactamase class C	family S12 unassigned peptidases
MER0507448	sp029406	YP_007311720	M14.UNB	hypothetical protein	subfamily M14B non peptidase homologues
MER0870155	sp029406	L0K3M8	M38.UNW	Cytosine deaminase-like metal-dependent hydrolase	family M38 non peptidase homologues
MER0912627	sp029406	L0JXB7	M79.UPW	Putative metal-dependent membrane protease	family M79 unassigned peptidases
MER0968896	sp029406	L0K0D6	S08.UPA	Subtilisin-like serine protease	subfamily S8A unassigned peptidases
MER0975386	sp029406	L0K016	S08.UPA	Subtilisin-like serine protease	subfamily S8A unassigned peptidases
MER0976627	sp029406	L0K1Q5	S08.UPA	Subtilisin-like serine protease	subfamily S8A unassigned peptidases
MER0334106	sp028246	YP_006362604	S26.017	peptidase S26B, signal peptidase	subfamily S26B unassigned peptidases
MER0361828	sp028246	YP_006363969	S16.A12	serine proteases-like protein	PF1438
MER0969618	sp028246	I3TD12	S08.UPA	Subtilisin-like serine protease, family S8A	subfamily S8A unassigned peptidases
MER0973326	sp028246	I3TDT8	S08.UPA	Peptidase S8 and S53, subtilisin, kexin, sedolisin	subfamily S8A unassigned peptidases
MER0345592	sp028180	ZP_10434397	C01.UPA	parallel beta-helix repeat protein	subfamily C1A unassigned peptidases
MER0386752	sp028180	ZP_10433011	C69.UPW	peptidase U34 dipeptidase	family C69 unassigned peptidases
MER0342882	sp028179	YP_006424863	C11.UPW	hypothetical protein CL1_0864	family C11 unassigned peptidases
MER0361676	sp028179	YP_006425259	S16.A12	hypothetical protein CL1_1266	PF1438
MER0361623	sp028178	YP_006354959	S16.A12	archaeal protease	PF1438
MER0989402	sp028178	I3RG22	S08.UPA	Putative stetterlysin	subfamily S8A unassigned peptidases
MER0349443	sp028146	YP_006539643	M48.A10	peptidase M48 Ste24p	subfamily M48B unassigned peptidases
MER0491784	sp028124	WP_009375255	S08.102	halolysin	halolysin R4
MER0491785	sp028124	WP_009374521	S08.UPA	peptidase S8	subfamily S8A unassigned peptidases
MER0491786	sp028124	WP_009365881	S08.032	hypothetical protein	subfamily S8B unassigned peptidases
MER0491787	sp028124	WP_009365716	S08.UNA	hypothetical protein	subfamily S8A non peptidase homologues
MER0962140	sp028124	J3EZW9	S01.UNC	Serine protease HtrA	subfamily S1C non peptidase homologues
MER0321028	sp028112	YP_006545252	M28.UPF	peptidase M28	subfamily M28F unassigned peptidases
MER0321031	sp028112	YP_006543708	M28.UPE	peptidase M28	subfamily M28E unassigned peptidases
MER0984157	sp028112	I7LKK4	S08.UPA	Thermitase	subfamily S8A unassigned peptidases
MER0407851	sp027489	ZP_08667604	S01.UPC	2-alkenal reductase	subfamily S1C unassigned peptidases
MER0826493	sp027489	K0B987	M10.UPA	Uncharacterized protein	subfamily M10A unassigned peptidases
MER0826521	sp027489	K0B2P5	M10.UPA	Peptidase M10A and M12B matrixin and adamalysin	subfamily M10A unassigned peptidases
MER0987518	sp027486	I3XTG7	S08.UNA	Peptidase S8 and S53 subtilisin kexin sedolisin	subfamily S8A non peptidase homologues
MER1073059	sp027486	I3XRD7	S49.UPC	Membrane-bound serine protease (ClpP class)	subfamily S49C unassigned peptidases
MER0345563	sp027424	ZP_09043764	C01.UPA	peptidase C1A papain	subfamily C1A unassigned peptidases
MER0428697	sp027424	ZP_09043986	S08.UPA	Thermitase	subfamily S8A unassigned peptidases
MER0428698	sp027424	ZP_09043986	C01.UPA	Thermitase	subfamily C1A unassigned peptidases
MER0313792	sp027421	ZP_08968291	C69.UPW	peptidase U34 dipeptidase	dipeptidase A
MER0356158	sp027421	ZP_08966689	S12.UPW	beta-lactamase	family S12 unassigned peptidases
MER0426764	sp027421	ZP_08969325	A22.015	protein of unknown function DUF1119	intramembrane aspartyl peptidase
MER0469207	sp027421	ZP_08969154	S08.UPA	peptidase S8 and S53 subtilisin kexin sedolisin	subfamily S8A unassigned peptidases
MER0469403	sp027421	ZP_08968454	S08.UPA	Subtilisin	subfamily S8A unassigned peptidases
MER0835974	sp027421	L0ADE9	M14.UNB	Putative carboxypeptidase	subfamily M14B non peptidase homologues
MER0936383	sp027421	L0AF03	M79.UPW	Abortive infection protein	family M79 unassigned peptidases
MER1052780	sp027421	L0AN57	S26.UPB	Peptidase S26B, signal peptidase	subfamily S26B unassigned peptidases
MER0294633	sp027420	ZP_09030071	M30.UPW	peptidase M6 immune inhibitor A	family M30 unassigned peptidases
MER0295721	sp027420	ZP_09029960	M48.008	Ste24 endopeptidase	subfamily M48A unassigned peptidases
MER0406546	sp027420	ZP_09028379	S01.472	peptidase S1 and S6 chymotrypsin/Hap	Deg1 chloroplast peptidase
MER0324731	sp027415	ZP_08964311	S08.UPA	peptidase S8 and S53 subtilisin kexin sedolisin	subfamily S8A unassigned peptidases
MER0426763	sp027415	ZP_08963530	A22.015	protein of unknown function DUF1119	intramembrane aspartyl peptidase
MER0910923	sp027415	L0JRI4	M79.UPW	Abortive infection protein	family M79 unassigned peptidases
MER0967666	sp027415	L0JJ12	S08.UPA	Peptidase S8 and S53 subtilisin kexin sedolisin	subfamily S8A unassigned peptidases
MER0972507	sp027415	L0JKI5	S08.024	Peptidase S8/S53 subtilisin kexin sedolisin	dentilisin
MER0981719	sp027415	L0JN19	S08.UPA	Subtilisin-like serine protease	subfamily S8A unassigned peptidases
MER0314656	sp027414	ZP_09705703	S53.UPW	putative protease	family S53 unassigned peptidases
MER0314770	sp027414	ZP_09704085	S53.UPW	putative protease	family S53 unassigned peptidases
MER0324273	sp027414	ZP_09704235	A05.001	Thermopsin	thermopsin
MER0324274	sp027414	ZP_09703555	A05.UPW	Thermopsin	thermopsin
MER0324289	sp027414	ZP_09704485	A05.UPW	Thermopsin	thermopsin
MER1068156	sp027414	H2C5Q1	S53.UPW	Putative protease	family S53 unassigned peptidases
MER0297987	sp027413	ZP_09702666	S12.UPW	beta-lactamase	family S12 unassigned peptidases
MER0345570	sp027413	ZP_09702303	C01.UPA	PKD domain containing protein	subfamily C1A unassigned peptidases
MER0345632	sp027413	ZP_09702304	C01.UPA	PKD domain containing protein	subfamily C1A unassigned peptidases
MER0386763	sp027413	ZP_09702983	C69.UPW	peptidase U34 dipeptidase	family C69 unassigned peptidases
MER0490869	sp027413	ZP_09701685	S09.UPC	peptidase S9, prolyl oligopeptidase active site region	subfamily S9C unassigned peptidases
MER0324909	sp027412	ZP_09948250	S08.UPA	Thermitase	subfamily S8A unassigned peptidases
MER0469211	sp027412	ZP_09947878	S08.UPA	peptidase S8 and S53 subtilisin kexin sedolisin	subfamily S8A unassigned peptidases
MER0936464	sp027412	M0L1K2	M79.UPW	Abortive infection protein	family M79 unassigned peptidases
MER0983657	sp027412	M0LCA1	S08.UPA	Peptidase S8 and S53 subtilisin kexin sedolisin	subfamily S8A unassigned peptidases
MER1068267	sp027412	M0LY71	S49.UPB	Peptidase S49	subfamily S49B unassigned peptidases
MER0195385	sp027351	EHR75795	M28.UPD	Zn-dependent peptidase	subfamily M28D unassigned peptidases
MER0294630	sp027351	EHR76234	M30.UPW	conserved putative peptidase	family M30 unassigned peptidases
MER0299597	sp027351	EHR77051	S45.UPW	X-Pro dipeptidyl-peptidase	family S45 unassigned peptidases
MER0325310	sp027351	EHR75647	S08.UPB	kexin type 2 proprotein convertase	subfamily S8B unassigned peptidases
MER0331511	sp027351	EHR76129	S60.UNW	ABC-type phosphate/phosphonate transport protein, periplasmic component	family S60 non peptidase homologues
MER0331512	sp027351	EHR76129	S60.UNW	ABC-type phosphate/phosphonate transport protein, periplasmic component	family S60 non peptidase homologues
MER0104355	sp027214	YP_005919040	S08.UPA	unnamed protein product	subfamily S8A unassigned peptidases
MER0125225	sp027214	YP_005920102	C01.UPA	unnamed protein product	subfamily C1A unassigned peptidases
MER0125232	sp027214	YP_005920103	C01.UNA	unnamed protein product	subfamily C1A non peptidase homologues
MER0126130	sp027214	YP_005920768	C25.UPW	unnamed protein product	family C25 unassigned peptidases
MER0127214	sp027214	YP_005921077	S09.A77	unnamed protein product	subfamily S9C unassigned peptidases
MER0469212	sp027214	YP_005919637	M14.UNB	hypothetical protein Mhar_0636	subfamily M14B non peptidase homologues
MER0987487	sp027214	G7WL90	S08.UNA	Uncharacterized protein	subfamily S8A non peptidase homologues
MER1023993	sp027214	G7WPU2	S09.UPA	Putative aminopeptidase	subfamily S9A unassigned peptidases
MER0098917	sp027213	YP_005841484	S49.UNC	unnamed protein product	subfamily S49C non peptidase homologues
MER0120955	sp027213	YP_005841915	S08.096	unnamed protein product	STABLE peptidase
MER0122379	sp027213	YP_005842605	S49.005	unnamed protein product	archaean signal peptide peptidase 1
MER0324275	sp027213	YP_005841621	A05.UPW	unnamed protein product	thermopsin
MER0143031	sp027208	YP_005258796	S16.A12	unnamed protein product	PF1438
MER0144030	sp027208	YP_005260685	S08.UPA	unnamed protein product	subfamily S8A unassigned peptidases
MER0148129	sp027204	YP_005379506	M54.UPW	unnamed protein product	family M54 unassigned peptidases
MER0148787	sp027204	YP_005381034	S08.UPA	unnamed protein product	subfamily S8A unassigned peptidases
MER0148819	sp027204	YP_005381264	S08.UPA	unnamed protein product	subfamily S8A unassigned peptidases
MER0989847	sp027204	H8I6R2	S08.UNA	Subtilisin-like serine proteases (Peptidase S8 family)	subfamily S8A non peptidase homologues
MER0283638	sp027099	YP_005083935	S08.105	unnamed protein product	subfamily S8A unassigned peptidases
MER0491366	sp027099	YP_005085405	S49.UPB	protease IV	subfamily S49B unassigned peptidases
MER0972516	sp027099	G7VBA6	S08.UPA	Surface layer-associated STABLE protease, conjectural	subfamily S8A unassigned peptidases
MER1072857	sp027099	G7VBD8	S49.UPC	NfeD-like protein	subfamily S49C unassigned peptidases
MER0317648	sp025039	ZP_08561494	M67.010	proteasome Rpn11 subunit JAMM motif protein	JAMM like protein
MER0502976	sp025039	YP_008377916	S01.UPC	hypothetical protein	subfamily S1C unassigned peptidases
MER0272900	sp024874	YP_004807344	S09.UPW	alpha/beta hydrolase fold-3 domain-containing protein	family S9 unassigned peptidases
MER0272901	sp024874	YP_004809626	S08.102	Thermitase	halolysin R4
MER0272918	sp024874	YP_004808597	S08.UPA	Subtilisin	subfamily S8A unassigned peptidases
MER0272923	sp024874	YP_004808196	S08.UPA	Subtilisin	subfamily S8A unassigned peptidases
MER0426283	sp024874	YP_004806960	A22.015	hypothetical protein	intramembrane aspartyl peptidase
MER0912695	sp024874	G2MN53	M79.UPW	Abortive infection protein	family M79 unassigned peptidases
MER0980644	sp024874	G2MIU3	S08.UPA	Peptidase S8 and S53 subtilisin kexin sedolisin	subfamily S8A unassigned peptidases
MER0983740	sp024874	G2MGJ3	S08.UNA	Peptidase S8 and S53 subtilisin kexin sedolisin	subfamily S8A non peptidase homologues
MER0255669	sp024861	YP_004762980	M01.A33	putative aminopeptidase	PF2063 g.p.
MER0255695	sp024861	YP_004763325	S08.UPA	subtilisin-like serine protease	subfamily S8A unassigned peptidases
MER0255732	sp024861	YP_004763216	S16.A12	serine protease	PF1438
MER0428460	sp024861	YP_004763455	C01.UPA	thiol protease	subfamily C1A unassigned peptidases
MER0251344	sp024589	YP_004623711	S08.UPA	stetterlysin	stetterlysin
MER0252132	sp024589	YP_004623444	C14.A07	polysaccharide deacetylase	subfamily C14B unassigned peptidases
MER0252599	sp024589	YP_004624091	S16.A12	archaeal serine protease	PF1438
MER1067672	sp024589	F8AI87	S49.UNA	NfeD protein	subfamily S49A unassigned non peptidase homologues
MER0250662	sp024586	YP_004616946	M10.UPB	peptidase M10A and M12B matrixin and adamalysin	subfamily M10B unassigned peptidases
MER0251110	sp024586	YP_004615383	M01.A33	hypothetical protein Mzhil_0287	PF2063 g.p.
MER0250633	sp024583	YP_004597486	S01.UPC	hypothetical protein Halxa_2991	subfamily S1C unassigned peptidases
MER0250861	sp024583	YP_004595752	S08.UPA	Subtilisin	subfamily S8A unassigned peptidases
MER0250903	sp024583	YP_004595454	S08.UPA	Subtilisin	subfamily S8A unassigned peptidases
MER0251024	sp024583	YP_004586057	S12.UPW	beta-lactamase	family S12 unassigned peptidases
MER0251036	sp024583	YP_004596897	S08.UPA	peptidase S8 and S53 subtilisin kexin sedolisin	subfamily S8A unassigned peptidases
MER0251118	sp024583	YP_004598602	S01.UPC	peptidase S1 and S6 chymotrypsin/Hap	subfamily S1C unassigned peptidases
MER0251211	sp024583	YP_004597644	T03.001	gamma-glutamyltransferase	family T3 unassigned peptidases
MER0251958	sp024583	YP_004598390	S12.UPW	beta-lactamase	family S12 unassigned peptidases
MER0252021	sp024583	YP_004597327	S01.UPC	peptidase S1 and S6 chymotrypsin/Hap	subfamily S1C unassigned peptidases
MER0252919	sp024583	YP_004586025	S08.UPA	peptidase S8 and S53 subtilisin kexin sedolisin	subfamily S8A unassigned peptidases
MER0936051	sp024583	F8DBS3	M79.UPW	Abortive infection protein	family M79 unassigned peptidases
MER1068910	sp024583	F8D4J6	S49.UNA	Peptidase S49	subfamily S49A unassigned non peptidase homologues
MER0249497	sp024554	YP_004521175	S09.UNW	PKD domain-containing protein	family S9 non peptidase homologues
MER0249057	sp024552	YP_004484660	S16.A12	hypothetical protein Metig_1055	PF1438
MER0500652	sp024534	YP_008796734	S08.UPA	hypothetical protein	subfamily S8A unassigned peptidases
MER0500674	sp024534	YP_008797896	M10.UPB	hypothetical protein	subfamily M10B unassigned peptidases
MER0314700	sp024532	YP_004244455	S53.UPW	protease-like protein	family S53 unassigned peptidases
MER0247095	sp024530	YP_004459100	S53.UPW	pseudomonapepsin	family S53 unassigned peptidases
MER0247115	sp024530	YP_004457200	A05.UPW	peptidase A5, thermopsin	thermopsin
MER0247117	sp024530	YP_004458960	A05.UPW	thermopsin	thermopsin
MER0245387	sp024427	YP_004423848	C01.UPA	hypothetical thiol protease	subfamily C1A unassigned peptidases
MER0245411	sp024427	YP_004422952	S16.A12	ATP-dependent proteinase La	PF1438
MER0491781	sp024427	YP_004423018	S49.UPB	nfeD protein	subfamily S49B unassigned peptidases
MER0244568	sp024145	YP_004409454	S53.UPW	peptidase S8/S53 subtilisin kexin sedolisin	family S53 unassigned peptidases
MER0244710	sp024145	YP_004409584	A05.UPW	peptidase A5, thermopsin	thermopsin
MER0428921	sp024145	WP_013737598	A37.UPW	peptidase A5	family A37 unassigned peptidases
MER0247177	sp024088	ZP_08042790	S01.494	serine proteinase	subfamily S1C unassigned peptidases
MER0324717	sp024088	ZP_08046353	S08.UPA	peptidase S8/S53 subtilisin kexin sedolisin	subfamily S8A unassigned peptidases
MER0324742	sp024088	ZP_08044537	S08.UPA	peptidase S8/S53 subtilisin kexin sedolisin	subfamily S8A unassigned peptidases
MER0467207	sp024088	ZP_08044780	M10.UPB	hypothetical protein ZOD2009_12035	subfamily M10B unassigned peptidases
MER0469320	sp024088	ZP_08046787	S08.UPA	peptidase S8 and S53 subtilisin kexin sedolisin	subfamily S8A unassigned peptidases
MER0835013	sp024088	E7QZH4	M14.UNA	Peptidase M14 carboxypeptidase A	subfamily M14A non peptidase homologues
MER0857498	sp024088	E7QS73	M30.UPW	Uncharacterized protein	family M30 unassigned peptidases
MER0986321	sp024088	E7QXH8	S08.UPA	Peptidase S8 and S53 subtilisin kexin sedolisin	subfamily S8A unassigned peptidases
MER0243644	sp024086	YP_004383007	C56.UNW	DJ-1/PfpI family/rubredoxin fusion protein	family C56 non peptidase homologues
MER0243744	sp024086	F4BT94	S09.A77	Acylamino-acid-releasing enzyme	subfamily S9C unassigned peptidases
MER0426272	sp024086	YP_004383702	A22.015	hypothetical protein MCON_1160	intramembrane aspartyl peptidase
MER0990652	sp024086	F4BWJ6	S08.UPA	Peptidase families S8 and S53 protein	subfamily S8A unassigned peptidases
MER1071598	sp024086	F4BU93	S49.UPC	Nodulation protein NfeD	subfamily S49C unassigned peptidases
MER0242906	sp024082	YP_004338113	A05.UPW	thermopsin-like protein	thermopsin
MER0243125	sp024082	YP_004338333	S16.A12	peptidase S16, lon domain-containing protein	PF1438
MER0314715	sp024082	YP_004338327	S53.UPW	protease-like protein	family S53 unassigned peptidases
MER0243004	sp024077	YP_004342022	S26.UPA	peptidase S26B, signal peptidase	subfamily S26A unassigned peptidases
MER0243327	sp024077	YP_004342438	S16.A12	serine protease-like protein	PF1438
MER0970424	sp024077	F2KS08	S08.UNA	Peptidase S8 and S53 subtilisin kexin sedolisin	subfamily S8A non peptidase homologues
MER1071857	sp024077	F2KRN7	S49.UNC	Putative uncharacterized protein	subfamily S49C non peptidase homologues
MER0240068	sp023898	YP_004291025	S01.UPB	peptidase S1 and S6 chymotrypsin/Hap	subfamily S1B unassigned peptidases
MER0240598	sp023898	YP_004290150	C01.UPA	peptidase C1A papain	subfamily C1A unassigned peptidases
MER0240687	sp023898	YP_004291150	S09.UNW	polymorphic outer membrane protein	family S9 non peptidase homologues
MER0317656	sp023898	YP_004291000	C110.UPW	transglutaminase domain-containing protein	family C110 unassigned peptidases
MER0235677	sp023791	YP_004177043	S08.UPB	peptidase S8 and S53 subtilisin kexin sedolisin	subfamily S8B unassigned peptidases
MER1072230	sp023791	E8R917	S49.UPC	Nodulation efficiency protein NfeD	subfamily S49C unassigned peptidases
MER0279647	sp023698	ADN51762	S53.UPW	Peptidase S53 propeptide	family S53 unassigned peptidases
MER0898513	sp023698	WP_013335571	A37.UPW	peptidase A5	family A37 unassigned peptidases
MER0152430	sp023490	ACL15669	S09.UPW	conserved hypothetical protein	family S9 unassigned peptidases
MER0152444	sp023490	ACL16130	M03.UPA	Thimet oligopeptidase	subfamily M3A unassigned peptidases
MER0152449	sp023490	ACL16239	S09.012	peptidase S9 prolyl oligopeptidase active site domain protein	subfamily S9C unassigned peptidases
MER0152455	sp023490	ACL16355	C01.UPA	periplasmic copper-binding	subfamily C1A unassigned peptidases
MER0152456	sp023490	ACL16356	C01.UPA	periplasmic copper-binding	subfamily C1A unassigned peptidases
MER0152458	sp023490	ACL16400	S33.UPW	alpha/beta hydrolase fold protein	family S33 unassigned peptidases
MER0152472	sp023490	ACL16754	S09.UPW	Carboxylesterase type B	family S9 unassigned peptidases
MER0152473	sp023490	ACL16777	M13.009	Endothelin-converting enzyme 1	family M13 unassigned peptidases
MER0152484	sp023490	ACL17063	C01.UPA	Carbohydrate binding family 6	subfamily C1A unassigned peptidases
MER0152496	sp023490	ACL17195	S08.UNW	cell surface protein	family S8 non peptidase homologues
MER0158432	sp023490	ACL17935	C01.UPA	Carbohydrate binding family 6	subfamily C1A unassigned peptidases
MER0469127	sp023490	YP_002467093	M09.UNB	carbohydrate binding family 6	subfamily M9B non peptidase homologues
MER0247171	sp023489	YP_003726674	S01.UPC	HtrA2 peptidase	subfamily S1C unassigned peptidases
MER0342331	sp023489	YP_003727443	M10.UPB	peptidase M10A and M12B matrixin and adamalysin	subfamily M10B unassigned peptidases
MER0491508	sp023489	YP_003725784	S49.005	hypothetical protein Metev_0056	subfamily S49C unassigned peptidases
MER0815497	sp023489	D7E9Y6	M01.UPW	Uncharacterized protein	family M1 unassigned peptidases
MER0988640	sp023489	D7E6Y0	S08.UNA	Peptidase S8 and S53 subtilisin kexin sedolisin	subfamily S8A non peptidase homologues
MER0223491	sp023468	YP_003894810	S09.UNW	dipeptidyl aminopeptidase/acylaminoacyl-peptidase-like protein	family S9 non peptidase homologues
MER0223506	sp023468	YP_003895726	S33.UPW	alpha/beta hydrolase fold protein	family S33 unassigned peptidases
MER0450420	sp023467	YP_003860158	C26.964	CTP synthase	CTP synthetase
MER0223062	sp023461	YP_003850611	C39.UPW	hypothetical protein MTBMA_c17300	family C39 unassigned peptidases
MER0469331	sp023461	YP_003849771	M14.UNB	hypothetical protein MTBMA_c08630	subfamily M14B non peptidase homologues
MER0221181	sp023450	YP_003816073	S53.UNW	Subtilisin-like serine protease	family S53 non peptidase homologues
MER0221182	sp023450	YP_003816089	G01.006	Peptidase_A4 domain containing protein	family G1 unassigned peptidases
MER0221192	sp023450	YP_003816323	S16.UPW	hypothetical protein ASAC_0886	family S16 unassigned peptidases
MER0221197	sp023450	YP_003816423	S53.UPW	Serine protease, subtilase family, putative	family S53 unassigned peptidases
MER0221204	sp023450	YP_003816856	S53.UNW	Protease related protein	family S53 non peptidase homologues
MER1069669	sp023450	D9Q1X9	S49.UNA	Nodulation protein NfeD related protein	subfamily S49A unassigned non peptidase homologues
MER0977135	sp023382	D5U2W3	S08.UPA	Peptidase S8 and S53 subtilisin kexin sedolisin	subfamily S8A unassigned peptidases
MER0220051	sp023348	YP_003737177	T03.001	gamma-glutamyltranspeptidase	family T3 unassigned peptidases
MER0220060	sp023348	YP_003737474	S33.UNW	alpha/beta hydrolase fold protein	family S33 non peptidase homologues
MER0267471	sp023348	YP_003735319	S26.017	signal sequence peptidase	subfamily S26B unassigned peptidases
MER0212008	sp023130	YP_003669132	S16.UPW	serine protease-like protein	family S16 unassigned peptidases
MER0212011	sp023130	YP_003669241	S08.UPB	peptidase S8 and S53 subtilisin kexin sedolisin	subfamily S8B unassigned peptidases
MER0324713	sp023114	YP_003356338	S08.UPA	putative subtilisin	subfamily S8A unassigned peptidases
MER0324911	sp023114	YP_003357857	S08.UPA	peptidase S8 family protein	subfamily S8A unassigned peptidases
MER0324997	sp023114	YP_003356492	S08.UPA	peptidase S8 family protein	subfamily S8A unassigned peptidases
MER0940674	sp023114	D1YY25	M82.UPW	Uncharacterized protein	family M82 unassigned peptidases
MER0940684	sp023114	D1YUY6	M82.UPW	Uncharacterized protein	family M82 unassigned peptidases
MER0203490	sp022651	ADE35610	C01.167	peptidase C1A papain	subfamily C1A unassigned peptidases
MER0203491	sp022651	ADE35615	C01.UPA	PKD domain containing protein	subfamily C1A unassigned peptidases
MER0203495	sp022651	ADE35648	C01.167	peptidase C1A papain	subfamily C1A unassigned peptidases
MER0203536	sp022651	ADE37354	M10.UPB	peptidase M10A and M12B matrixin and adamalysin	subfamily M10B unassigned peptidases
MER0203539	sp022651	ADE37420	S49.UPB	Nodulation efficiency protein NfeD	subfamily S49B unassigned peptidases
MER0810771	sp022651	D5E9X4	M01.UNW	Uncharacterized protein	family M1 non peptidase homologues
MER0198606	sp022248	ADC69078	S16.A12	conserved hypothetical protein	PF1438
MER0198065	sp022245	ADC64416	S08.UPA	peptidase S8 and S53 subtilisin kexin sedolisin	subfamily S8A unassigned peptidases
MER0198085	sp022245	ADC65187	S16.A12	conserved hypothetical protein	PF1438
MER0198109	sp022245	ADC66225	S08.129	peptidase S8 and S53 subtilisin kexin sedolisin	Tk subtilisin
MER0197403	sp022142	ADC45867	C01.UPA	adhesin-like protein with cysteine protease domain	subfamily C1A unassigned peptidases
MER0197404	sp022142	ADC45872	C01.UPA	adhesin-like protein with cysteine protease domain	subfamily C1A unassigned peptidases
MER0197405	sp022142	ADC45916	C01.UNA	adhesin-like protein	subfamily C1A non peptidase homologues
MER0197418	sp022142	ADC45995	C01.UPA	adhesin-like protein with cysteine protease domain	subfamily C1A unassigned peptidases
MER0197421	sp022142	ADC46074	C01.UNA	adhesin-like protein with cysteine protease domain	subfamily C1A non peptidase homologues
MER0197439	sp022142	ADC46578	C01.UPA	adhesin-like protein with cysteine protease domain	subfamily C1A unassigned peptidases
MER0197441	sp022142	ADC46623	C01.UNA	adhesin-like protein with cysteine protease domain	subfamily C1A non peptidase homologues
MER0197442	sp022142	ADC46690	C01.UPA	adhesin-like protein with cysteine protease domain	subfamily C1A unassigned peptidases
MER0197446	sp022142	ADC46693	C01.UPA	adhesin-like protein with cysteine protease domain	subfamily C1A unassigned peptidases
MER0197447	sp022142	ADC46694	C01.UPA	adhesin-like protein with cysteine protease domain	subfamily C1A unassigned peptidases
MER0197462	sp022142	ADC46879	C39.UNW	peptidase C39 family	family C39 non peptidase homologues
MER0197476	sp022142	ADC47237	C01.UPA	adhesin-like protein with cysteine protease domain	subfamily C1A unassigned peptidases
MER0197483	sp022142	ADC47431	S24.UPW	signal peptidase I	family S24 unassigned peptidases
MER0196733	sp022139	ADB57328	S16.A12	serine protease-like protein	PF1438
MER0882620	sp022139	D2RHY5	M43.UNB	LamG domain protein jellyroll fold domain protein	subfamily M43B non peptidase homologues
MER0196582	sp022138	ADB63125	S12.UPW	beta-lactamase	family S12 unassigned peptidases
MER0196589	sp022138	ADB58959	S08.UPA	peptidase S8 and S53 subtilisin kexin sedolisin	subfamily S8A unassigned peptidases
MER0196596	sp022138	ADB59055	M48.UPB	peptidase M48 Ste24p	subfamily M48B unassigned peptidases
MER0196622	sp022138	ADB59683	M79.A04	Abortive infection protein	At3g26085
MER0196626	sp022138	ADB59754	M79.UPW	Abortive infection protein	family M79 unassigned peptidases
MER0196656	sp022138	ADB60712	A22.015	Protein of unknown function DUF1119	intramembrane aspartyl peptidase
MER0196703	sp022138	ADB62206	S08.UPA	peptidase S8 and S53 subtilisin kexin sedolisin	subfamily S8A unassigned peptidases
MER0194869	sp020892	ACX72504	S16.A12	conserved hypothetical protein	PF1438
MER0194871	sp020892	ACX72635	C56.UNW	intracellular protease, PfpI family	family C56 non peptidase homologues
MER0361865	sp020891	YP_003128720	S16.A12	serine protease-like protein	PF1438
MER0385151	sp020891	YP_003128717	C56.UNW	Pfpi family intracellular protease	family C56 non peptidase homologues
MER0427603	sp020891	YP_003128731	A31.003	hydrogenase maturation protease HycI	family A31 unassigned peptidases
MER0361755	sp020890	YP_003616778	S16.A12	peptidase S16 lon domain protein	PF1438
MER0184686	sp020845	EET90558	A05.UPW	Peptidase A5, thermopsin	thermopsin
MER0361666	sp020845	EET89551	S16.UPW	peptidase S16 lon domain protein	PF1438
MER0182484	sp020797	ACS89334	S08.UPA	pyrolisin-like serine protease	subfamily S8A unassigned peptidases
MER0182501	sp020797	ACS89741	S49.UPB	NfeD nodulation like protein, probable membrane protein	subfamily S49B unassigned peptidases
MER0182528	sp020797	ACS90288	S16.A12	archaeal serine protease	PF1438
MER0182372	sp020796	ACS32870	S08.UPA	Subtilisin-like serine protease	subfamily S8A unassigned peptidases
MER0182408	sp020796	ACS33534	S09.UNW	Esterase, putative	family S9 non peptidase homologues
MER0182410	sp020796	ACS33546	S08.UPA	Pyrolysin	stetterlysin
MER0182442	sp020796	ACS34404	S49.UPB	Membrane bound protease, putative, nfeD/ClpP- family	subfamily S49B unassigned peptidases
MER0182448	sp020796	ACS34613	S16.A12	Archaeal serine protease, Lon protease-like protein	PF1438
MER0182450	sp020796	ACS34628	S26.UPB	Signal peptidase, peptidase S26B	subfamily S26B unassigned peptidases
MER0182047	sp020758	ADB86220	S53.UPW	conserved hypothetical protein	family S53 unassigned peptidases
MER0665046	sp020758	WP_014514051	A37.UPW	glycosylated S-layer protein, SlaB	family A37 unassigned peptidases
MER0669993	sp020758	AGJ63049	A37.UPW	glycosylated S-layer protein SlaB	family A37 unassigned peptidases
MER0834046	sp020758	WP_012735681	A37.UPW	thermopsin	family A37 unassigned peptidases
MER0160411	sp018857	YP_002583420	S08.UPA	pyrolysin	stetterlysin
MER0172240	sp018857	YP_002582119	S16.A12	archaeal serine protease	PF1438
MER1069636	sp018857	B7R3A7	S49.UNA	Hypothetical membrane-bound ClpP-class protease	subfamily S49A unassigned non peptidase homologues
MER0151977	sp018782	ACL10773	S49.UPB	serine protease	subfamily S49B unassigned peptidases
MER0152011	sp018782	ACL11600	S08.UPB	Subtilisin-like serine protease	subfamily S8B unassigned peptidases
MER0230753	sp018561	YP_004071663	S16.A12	putative ATP-dependent protease	PF1438
MER0230765	sp018561	YP_004072376	S08.UPA	hypothetical protein TERMP_02179	subfamily S8A unassigned peptidases
MER1066045	sp018561	F0LMM5	S49.UNA	Membrane-bound ClpP-class protease	subfamily S49A unassigned non peptidase homologues
MER0158761	sp018534	YP_002576209	C01.UPA	Fibronectin type III domain protein	subfamily C1A unassigned peptidases
MER0158762	sp018534	ZP_04874264	C01.UPA	Papain family cysteine protease, putative	subfamily C1A unassigned peptidases
MER0198358	sp018534	ADD08138	S53.UPW	Peptidase S53 propeptide	family S53 unassigned peptidases
MER0129738	sp018418	GEBA2500588032	S09.UPW	hypothetical protein	family S9 unassigned peptidases
MER0129767	sp018418	GEBA2500589040	M67.010	hypothetical protein	JAMM like protein
MER0129815	sp018418	GEBA2500590636	S01.UPC	hypothetical protein	subfamily S1C unassigned peptidases
MER0293146	sp018418	YP_003130980	M26.UPW	GLUG domain protein	family M26 unassigned peptidases
MER0469299	sp018418	YP_003130766	M14.UNB	hypothetical protein Huta_1863	subfamily M14B non peptidase homologues
MER0128328	sp018417	GEBA2500517453	M79.UPW	hypothetical protein	family M79 unassigned peptidases
MER0128384	sp018417	YP_003177359	M48.UPB	peptidase M48 Ste24p	subfamily M48B unassigned peptidases
MER0128409	sp018417	GEBA2500519653	S54.UPW	hypothetical protein	family S54 unassigned peptidases
MER0128418	sp018417	GEBA2500519865	S12.UPW	hypothetical protein	family S12 unassigned peptidases
MER0128421	sp018417	GEBA2500519898	M10.UPB	hypothetical protein	subfamily M10B unassigned peptidases
MER0467368	sp018417	YP_003176589	C19.UPW	hypothetical protein Hmuk_0751	family C19 unassigned peptidases
MER0049289	sp018416	GEBA2500157054	S49.UPB	hypothetical protein	subfamily S49B unassigned peptidases
MER0049437	sp018416	YP_004038062	S08.UPA	subtilisin-like serine protease	subfamily S8A unassigned peptidases
MER0050228	sp018416	GEBA2500156830	S12.UPW	hypothetical protein	family S12 unassigned peptidases
MER0050707	sp018416	GEBA2500156367	S08.UPA	hypothetical protein	subfamily S8A unassigned peptidases
MER0052691	sp018416	GEBA2500156007	S12.UPW	hypothetical protein	family S12 unassigned peptidases
MER0053812	sp018416	GEBA2500155594	M10.UPB	hypothetical protein	subfamily M10B unassigned peptidases
MER0054715	sp018416	GEBA2500155082	M10.UPB	hypothetical protein	subfamily M10B unassigned peptidases
MER0055974	sp018416	GEBA2500153821	S45.UPW	hypothetical protein	family S45 unassigned peptidases
MER0055985	sp018416	GEBA2500153597	S08.UNA	hypothetical protein	subfamily S8A non peptidase homologues
MER0055986	sp018416	GEBA2500153581	M61.UPW	hypothetical protein	family M61 unassigned peptidases
MER0478950	sp018416	E4NWI1	S09.UPW	Dienelactone hydrolase-like enzyme	family S9 unassigned peptidases
MER0107769	sp016791	ACB07085	S49.UPB	Short-chain alcohol dehydrogenase	subfamily S49B unassigned peptidases
MER0107775	sp016791	ACB07012	S16.A12	peptidase S16 lon domain protein	PF1438
MER0107779	sp016791	ACB06865	M28.UPB	peptidase M28	subfamily M28B unassigned peptidases
MER0106371	sp015262	YP_001794256	S16.A12	peptidase S16 lon domain-containing protein	PF1438
MER0106469	sp015262	ACB39564	A22.UPA	conserved hypothetical protein	subfamily A22A unassigned peptidases
MER0106570	sp015262	ACB39099	M79.UPW	Abortive infection protein	family M79 unassigned peptidases
MER0106580	sp015262	ACB39044	M79.UPW	Abortive infection protein	family M79 unassigned peptidases
MER0117746	sp012355	ACM57593	M48.UPB	peptidase M48 Ste24p	subfamily M48B unassigned peptidases
MER0137133	sp012355	ACM57773	S08.UPA	peptidase S8 and S53 subtilisin kexin sedolisin	subfamily S8A unassigned peptidases
MER0141692	sp012355	ACM57213	S08.UPA	peptidase S8 and S53 subtilisin kexin sedolisin	subfamily S8A unassigned peptidases
MER0155262	sp012355	ACM55734	S26.UPB	peptidase S26B, signal peptidase	subfamily S26B unassigned peptidases
MER0155297	sp012355	ACM56833	S26.017	hypothetical protein Hlac_1241	subfamily S26B unassigned peptidases
MER0155307	sp012355	ACM57169	M14.UNC	hypothetical protein Hlac_1583	hypothetical protein YcjI
MER0211350	sp012328	YP_001582480	S01.UPC	2-alkenal reductase	subfamily S1C unassigned peptidases
MER0247168	sp012328	YP_001583007	S01.UPC	2-alkenal reductase	subfamily S1C unassigned peptidases
MER0467304	sp012328	YP_001582320	M10.UPW	hypothetical protein Nmar_0986	family M10 unassigned peptidases
MER0985659	sp012328	A9A4Y7	S08.UPA	Peptidase S8 and S53 subtilisin kexin sedolisin	subfamily S8A unassigned peptidases
MER0213153	sp011837	YP_001403938	S33.UPW	alpha/beta hydrolase fold	family S33 unassigned peptidases
MER0280946	sp011837	YP_001404230	S08.017	PKD domain-containing protein	bacillopeptidase F
MER0158847	sp011542	EEE41334	C01.UPA	hypothetical protein METSMIALI_00216	subfamily C1A unassigned peptidases
MER0704390	sp011542	R7PSI9	C01.UPA	Adhesin-like protein	subfamily C1A unassigned peptidases
MER0162111	sp011469	YP_001325562	S16.A12	hypothetical protein Maeo_1374	PF1438
MER0099866	sp011468	ABW00856	S53.UPW	protease-like protein	family S53 unassigned peptidases
MER0099869	sp011468	ABW00922	S49.UPB	protein of unknown function DUF107	subfamily S49B unassigned peptidases
MER0099870	sp011468	ABW00940	A05.UPW	hypothetical protein Cmaq_0086	thermopsin
MER0099909	sp011468	ABW02019	A05.UPW	hypothetical protein Cmaq_1192	thermopsin
MER0099912	sp011468	ABW02045	A05.UPW	Peptidase A5, thermopsin	thermopsin
MER0885242	sp011468	A8MAA9	M48.UPB	Peptidase M48 Ste24p	subfamily M48B unassigned peptidases
MER0898220	sp011468	WP_048062718	A37.UPW	hypothetical protein	family A37 unassigned peptidases
MER0144999	sp010733	ACJ15793	S08.UPA	stetterlysin	stetterlysin
MER0145033	sp010733	YP_002307442	S49.UPB	nodulation protein nfeD	subfamily S49B unassigned peptidases
MER0145044	sp010733	YP_002307598	C14.UPB	polysaccharide deacetylase	subfamily C14B unassigned peptidases
MER0145048	sp010733	YP_002307742	S08.UPA	subtilisin-like serine protease precursor	subfamily S8A unassigned peptidases
MER0145056	sp010733	ACJ16950	S16.A12	archaeal serine protease	PF1438
MER0145071	sp010733	ACJ17304	C01.UPA	Hypothetical thiol protease	subfamily C1A unassigned peptidases
MER0145074	sp010733	ACJ17398	S08.129	subtilisin-like serine protease precursor	Tk subtilisin
MER0145075	sp010733	ACJ17399	S08.129	subtilisin-like serine protease precursor	Tk subtilisin
MER0060381	sp010704	YP_001191451	S53.UPW	peptidase S8 and S53, subtilisin, kexin, sedolisin	family S53 unassigned peptidases
MER0060415	sp010704	YP_001190414	S53.UPW	peptidase S8 and S53, subtilisin, kexin, sedolisin	family S53 unassigned peptidases
MER0093711	sp010704	YP_001191110	A05.UPW	Thermopsin	thermopsin
MER0081338	sp010703	A3CXD1	M13.009	Endothelin-converting enzyme 1 precursor	family M13 unassigned peptidases
MER0082395	sp010703	YP_001046828	C69.UPW	peptidase U34, dipeptidase	family C69 unassigned peptidases
MER0082399	sp010703	YP_001047186	S08.UNA	peptidase S8 and S53, subtilisin, kexin, sedolisin	subfamily S8A non peptidase homologues
MER0082409	sp010703	ABN58087	M28.UPF	peptidase M28	subfamily M28F unassigned peptidases
MER0082413	sp010703	ABN58212	M28.UPF	peptidase M28	subfamily M28F unassigned peptidases
MER0118182	sp010703	ABN58019	S13.UPW	D-alanyl-D-alanine carboxypeptidase/D-alanyl-D-alanine-endopeptidase	family S13 unassigned peptidases
MER0075927	sp008875	ABL77413	S09.UPW	conserved hypothetical 2-acetyl-1-alkylglycerophosph ocholine esterase	family S9 unassigned peptidases
MER0075932	sp008875	ABL77538	M01.UPW	hypothetical protein Tpen_0128	family M1 unassigned peptidases
MER0075972	sp008875	ABL79109	S08.UPB	peptidase S8 and S53, subtilisin, kexin, sedolisin	subfamily S8B unassigned peptidases
MER0075973	sp008875	ABL79182	S16.UPW	peptidase S16, lon domain protein	PF1438
MER1026242	sp008875	A1RW33	S15.UNW	Conserved hypothetical 2-acetyl-1-alkylglycerophosph ocholine esterase	family S15 non peptidase homologues
MER0068753	sp005701	YP_657621	S01.UPC	serine proteinase	subfamily S1C unassigned peptidases
MER0293140	sp005701	YP_005838870	M26.UNW	hmu gene product	family M26 non peptidase homologues
MER0962499	sp005701	U1N3S0	S01.UPC	Serine proteinase	subfamily S1C unassigned peptidases
MER0964341	sp005701	U1NIB9	S01.UPB	Serine proteinase	subfamily S1B unassigned peptidases
MER1003787	sp005701	U1PI51	S12.UPW	Beta-lactamase	family S12 unassigned peptidases
MER1070047	sp005701	U1NE26	S49.UNA	Periplasmic serine proteases (ClpP class)	subfamily S49A unassigned non peptidase homologues
MER0092977	sp005326	ABP50427	S49.UPB	protein of unknown function DUF107	subfamily S49B unassigned peptidases
MER0093009	sp005326	ABP51507	S16.A12	peptidase S16, lon domain protein	PF1438
MER0093025	sp005326	ABP51898	S08.UPB	peptidase S8 and S53, subtilisin, kexin, sedolisin	subfamily S8B unassigned peptidases
MER0059640	sp005128	YP_447813	C01.UPA	member of asn/thr-rich large protein family	subfamily C1A unassigned peptidases
MER0079521	sp004879	AAV66536	S08.102	halolysin-like extracellular serine protease	halolysin R4
MER0190980	sp004879	YP_003479690	M54.001	peptidase zinc-dependent	family M54 unassigned peptidases
MER0192007	sp004879	ZP_03692172	S08.UPA	peptidase S8 and S53 subtilisin kexin sedolisin	subfamily S8A unassigned peptidases
MER0192008	sp004879	ZP_03695645	S08.UPA	peptidase S8 and S53 subtilisin kexin sedolisin	subfamily S8A unassigned peptidases
MER0192009	sp004879	ADD07182	S08.UPA	peptidase S8 and S53 subtilisin kexin sedolisin	subfamily S8A unassigned peptidases
MER0192010	sp004879	ZP_03693687	S08.UPA	peptidase S8 and S53 subtilisin kexin sedolisin	subfamily S8A unassigned peptidases
MER0192012	sp004879	ZP_03694834	S08.UPA	peptidase S8 and S53 subtilisin kexin sedolisin	subfamily S8A unassigned peptidases
MER0198961	sp004879	ADD05555	S13.004	D-alanyl-D-alanine carboxypeptidase/D-alanyl-D-alanine-endopeptidase	family S13 unassigned peptidases
MER0198978	sp004879	ADD06161	S12.UPW	beta-lactamase	family S12 unassigned peptidases
MER0198980	sp004879	ADD06194	S49.UPB	peptidase S49	subfamily S49B unassigned peptidases
MER0426237	sp004879	YP_003481714	A22.015	hypothetical protein Nmag_3602	intramembrane aspartyl peptidase
MER0910742	sp004879	D3SZW5	M79.UPW	Abortive infection protein	family M79 unassigned peptidases
MER0080956	sp004800	ABK77256	S08.UPA	subtilisin-like serine protease	subfamily S8A unassigned peptidases
MER0080962	sp004800	ABK77861	S01.UPC	trypsin-like serine protease	subfamily S1C unassigned peptidases
MER0183728	sp004800	A0RWX1_CENSY	M10.UPB	hypothetical protein CENSYa_1214	subfamily M10B unassigned peptidases
MER0183729	sp004800	YP_876262	M10.UPW	TPR repeat protein	family M10 unassigned peptidases
MER0183739	sp004800	YP_875816	S09.UNW	esterase/lipase	family S9 non peptidase homologues
MER0078560	sp004493	ABN06481	C01.UPA	Preprotein translocase subunit SecD-like protein	subfamily C1A unassigned peptidases
MER0078563	sp004493	ABN06534	A22.015	hypothetical protein Mlab_0358	intramembrane aspartyl peptidase
MER0078568	sp004493	ABN06733	S33.UPW	conserved hypothetical protein	family S33 unassigned peptidases
MER0062937	sp004456	ABD42817	S08.UPA	peptidase C1A, papain	subfamily S8A unassigned peptidases
MER0062938	sp004456	ABD42817	C01.UPA	peptidase C1A, papain	subfamily C1A unassigned peptidases
MER0063226	sp004456	YP_504535	S08.UPA	peptidase S8 and S53, subtilisin, kexin, sedolisin	subfamily S8A unassigned peptidases
MER0063903	sp004456	ABD40116	S09.UPB	peptidase S9B, dipeptidylpeptidase IV-like	subfamily S9B unassigned peptidases
MER0063905	sp004456	Q2FLC3_METHJ	S08.UPA	peptidase S8 and S53, subtilisin, kexin, sedolisin	subfamily S8A unassigned peptidases
MER0063909	sp004456	ABD41042	S09.UPC	peptidase S9, prolyl oligopeptidase active site region	subfamily S9C unassigned peptidases
MER0063910	sp004456	ABD41190	S08.UPA	peptidase S8 and S53, subtilisin, kexin, sedolisin	subfamily S8A unassigned peptidases
MER0063911	sp004456	ABD41655	S08.UPA	peptidase S8 and S53, subtilisin, kexin, sedolisin	subfamily S8A unassigned peptidases
MER0088870	sp004456	YP_501903	C01.UPA	PKD	subfamily C1A unassigned peptidases
MER0118213	sp004456	ABD42499	C11.UPW	clostripain	family C11 unassigned peptidases
MER0181106	sp004456	YP_502119	C01.UPA	periplasmic copper-binding	subfamily C1A unassigned peptidases
MER0354536	sp004456	YP_504226	S12.UPW	beta-lactamase	family S12 unassigned peptidases
MER0704592	sp004456	Q2FUI9	C01.UPA	Peptidase S8 and S53, subtilisin, kexin, sedolisin	subfamily C1A unassigned peptidases
MER0980838	sp004456	Q2FU46	S08.UNA	Cell surface protein	subfamily S8A non peptidase homologues
MER0981034	sp004456	Q2FQK2	S08.UNA	TPR repeat	subfamily S8A non peptidase homologues
MER0058897	sp004028	CAI48547	M79.UPW	conserved hypothetical protein	family M79 unassigned peptidases
MER0058904	sp004028	CAI48932	S08.UPA	subtilisin-like serine protease	subfamily S8A unassigned peptidases
MER0058917	sp004028	CAI49480	S45.UPW	predicted amidase	family S45 unassigned peptidases
MER0058927	sp004028	CAI49995	A22.015	conserved hypothetical protein	intramembrane aspartyl peptidase
MER0058930	sp004028	CAI50173	S15.UPW	conserved hypothetical protein	family S15 unassigned peptidases
MER0058933	sp004028	CAI50405	S08.UPA	subtilisin-like serine protease	subfamily S8A unassigned peptidases
MER0277577	sp003838	YP_004891780	A05.UPW	Thermopsin	thermopsin
MER0277612	sp003838	YP_004893634	S16.A12	serine protease	PF1438
MER0277667	sp003838	YP_004892113	A05.001	thermopsin precursor	thermopsin
MER0277691	sp003838	YP_004893005	A05.UPW	thermopsin	thermopsin
MER0314693	sp003838	YP_004893639	S53.UPW	S53 peptidase	family S53 unassigned peptidases
MER0272561	sp003581	YP_004795643	S01.UPC	serine protease HtrA	subfamily S1C unassigned peptidases
MER0272577	sp003581	YP_004786003	S45.UPW	penicillin acylase	family S45 unassigned peptidases
MER0500546	sp003581	YP_008874867	S49.UNA	hypothetical protein	subfamily S49A unassigned non peptidase homologues
MER0503420	sp003581	YP_008877238	S09.UNC	hypothetical protein	subfamily S9C non peptidase homologues
MER0975336	sp003580	M0JS41	S08.UNA	Subtilase family protease	subfamily S8A non peptidase homologues
MER1069059	sp003580	M0K649	S49.UNA	Proteinase IV-like protein	subfamily S49A unassigned non peptidase homologues
MER0037256	sp003416	AAT44072-1	A05.UPW	thermopsin precursor	thermopsin
MER0037300	sp003416	AAT42746-1	A05.UPW	thermopsin precursor	thermopsin
MER0037321	sp003416	AAT42794-1	S53.UPW	membrane associated serine protease	family S53 unassigned peptidases
MER0037322	sp003416	AAT42772-1	S53.UPW	membrane associated serine protease	family S53 unassigned peptidases
MER0037333	sp003416	AAT43635-1	S53.UPW	subtilase family protein	family S53 unassigned peptidases
MER0089894	sp003275	ABO07500	M79.UPW	Abortive infection protein	family M79 unassigned peptidases
MER0089899	sp003275	YP_001055056	S49.UPB	peptidase S49	subfamily S49B unassigned peptidases
MER0089949	sp003275	ABO09539	S08.UPB	peptidase S8 and S53	subfamily S8B unassigned peptidases
MER0051638	sp003165	EAM99572	S08.UPA	Peptidase S8 and S53, subtilisin, kexin, sedolisin:Fibronectin, type III	subfamily S8A unassigned peptidases
MER0464934	sp003165	YP_565087	M01.UPW	hypothetical protein Mbur_0342	family M1 unassigned peptidases
MER0020787	sp002752	ZP_00000443	A05.UPW	hypothetical protein	thermopsin
MER0020805	sp002752	ZP_00000660	A05.UPW	hypothetical protein	thermopsin
MER0024562	sp002752	ZP_00000616	S53.UPW	Faci0633 protein	family S53 unassigned peptidases
MER0017670	sp002297	NP_615712	S16.012	hypothetical protein MA0752	PF1438
MER0017672	sp002297	Q8TR39	S12.UPW	FmtA-like protein	family S12 unassigned peptidases
MER0017705	sp002297	Q8TKH5	C01.167	cell surface protein	subfamily C1A unassigned peptidases
MER0030043	sp002297	AAM05893	C01.UPA	cell surface protein	subfamily C1A unassigned peptidases
MER0036989	sp002297	Q8TS89	S49.UPB	Nodulation protein nfed	subfamily S49B unassigned peptidases
MER0044144	sp002297	AAM04984	S09.UNW	dienelactone hydrolase family protein	family S9 non peptidase homologues
MER0017645	sp002296	Q8TY04	M28.UNE	Predicted aminopeptidase	subfamily M28E non peptidase homologues
MER0079270	sp002296	NP_614412	C26.UNW	protease or amidase	family C26 non peptidase homologues
MER0016983	sp002220	TKSU_PYRKO	S08.129	Tk-subtilisin precursor	Tk subtilisin
MER0047730	sp002220	BAD85484	C01.UPA	predicted thiol protease	subfamily C1A unassigned peptidases
MER0047924	sp002220	BAD84265	S08.UPA	subtilisin-like serine protease precursor	subfamily S8A unassigned peptidases
MER0047936	sp002220	BAD85878	S08.UPA	subtilisin-like serine protease precursor	subfamily S8A unassigned peptidases
MER0050360	sp002220	BAD86357	S16.A12	archaeal serine protease	PF1438
MER0062007	sp002220	YP_182760	S49.UPB	predicted membrane-bound serine protease, NfeD homolog	subfamily S49B unassigned peptidases
MER0464932	sp002220	YP_184286	M01.UPW	hypothetical protein TK1873	family M1 unassigned peptidases
MER0015873	sp002140	Q96X85	A05.UPW	738aa long hypothetical thermopsin	thermopsin
MER0003866	sp002120	O27690	C39.UPW	MTH1653 protein	family C39 unassigned peptidases
MER0003867	sp002120	O27385	C39.UPW	MTH1330 protein	family C39 unassigned peptidases
MER0024206	sp002119	ZP_00077321	S08.UPA	hypothetical protein	subfamily S8A unassigned peptidases
MER0024210	sp002119	ZP_00077725	M10.UPB	hypothetical protein	subfamily M10B unassigned peptidases
MER0068584	sp002119	YP_303625	M79.UPW	hypothetical protein Mbar_A0055	family M79 unassigned peptidases
MER0068588	sp002119	YP_304142	C39.UPW	hypothetical protein Mbar_A0582	family C39 unassigned peptidases
MER0068623	sp002119	YP_306495	S09.UNW	hypothetical protein Mbar_A3021	family S9 non peptidase homologues
MER0068633	sp002119	YP_306945	C40.UNW	hypothetical protein Mbar_A3494	family C40 non peptidase homologues
MER0182297	sp002119	AAZ70845	M84.UNW	hypothetical protein Mbar_A1905	family M84 non peptidase homologues
MER0694618	sp002119	A0A0E3LNU7	C01.UPA	Cell surface protein	subfamily C1A unassigned peptidases
MER0702123	sp002119	A0A0E3QWP5	C01.UPA	Chitin binding protein	subfamily C1A unassigned peptidases
MER0703226	sp002119	A0A0E3SLP2	C01.UPA	Cell surface protein	subfamily C1A unassigned peptidases
MER0705002	sp002119	A0A0E3SKZ9	C01.UPA	Cell surface protein	subfamily C1A unassigned peptidases
MER0723977	sp002119	A0A0E3LPZ4	C40.UPW	Chitin binding protein	family C40 unassigned peptidases
MER0724670	sp002119	A0A0E3WXT9	C40.UPW	Uncharacterized protein	family C40 unassigned peptidases
MER0825601	sp002119	A0A0E3R515	M10.UPA	Uncharacterized protein	subfamily M10A unassigned peptidases
MER0826584	sp002119	A0A0E3WZV6	M10.UPA	Matrixin	subfamily M10A unassigned peptidases
MER0938336	sp002119	A0A0E3QRI4	M79.UPW	CAAX amino terminal protease family protein	family M79 unassigned peptidases
MER0940113	sp002119	A0A0E3R3Q7	M79.UPW	CAAX amino terminal protease family protein	family M79 unassigned peptidases
MER0970717	sp002119	A0A0E3SN18	S08.UPA	Cell surface protein	subfamily S8A unassigned peptidases
MER0014798	sp002017	Q8PU63	C51.UPW	C51 homologue	family C51 unassigned peptidases
MER0019364	sp002017	Q8Q0C6	C01.167	Cysteine proteinase	subfamily C1A unassigned peptidases
MER0020821	sp002017	YP_007491682	C01.UPA	surface layer protein B	subfamily C1A unassigned peptidases
MER0036990	sp002017	Q8PVD3	S49.UPB	Nodulation protein	subfamily S49B unassigned peptidases
MER0182298	sp002017	AAM32105	M84.UNW	hypothetical protein MM_2409	family M84 non peptidase homologues
MER0912784	sp002017	A0A0E3R8K4	M79.UPW	CAAX amino terminal protease family protein	family M79 unassigned peptidases
MER0938111	sp002017	A0A0E3WNS9	M79.UPW	CAAX amino terminal protease family protein	family M79 unassigned peptidases
MER1001046	sp002017	A0A0E3R8C9	S09.UNB	Uncharacterized protein	subfamily S9B non peptidase homologues
MER1001492	sp002017	A0A0E3RJX8	S09.UNB	Uncharacterized protein	subfamily S9B non peptidase homologues
MER0014466	sp001994	Q97CF2	A05.UPW	Predicted multitransmembrane protein	thermopsin
MER0014486	sp001994	Q97AU9	S53.UPW	Predicted membrane protein	family S53 unassigned peptidases
MER0014490	sp001994	Q97A97	T03.A09	Gamma-glutamyltranspeptidas	family T3 unassigned peptidases
MER0035647	sp001994	Q977Z6	S53.UPW	Hypothetical protein tv1521	family S53 unassigned peptidases
MER0112585	sp001994	NP_110667	S53.UPW	Predicted multitransmembrane protein	family S53 unassigned peptidases
MER0013821	sp001861	Q9HSH6	S01.UPC	serine proteinase	subfamily S1C unassigned peptidases
MER0013831	sp001861	CAP14429	S08.UPA	subtilisin-like serine proteinase	subfamily S8A unassigned peptidases
MER0043367	sp001861	CAP15540	S33.UNW	putative hydrolase	family S33 non peptidase homologues
MER0048612	sp001861	CAP13976	A22.015	conserved hypothetical protein	intramembrane aspartyl peptidase
MER0068709	sp001861	CAP14461	M79.A04	conserved hypothetical protein	At3g26085
MER0013854	sp001043	Q9HL55	S53.UPW	hypothetical protein	family S53 unassigned peptidases
MER0013858	sp001043	Q9HID7	A05.UPW	thermopsin precursor related protein	thermopsin
MER0013859	sp001043	Q9HLQ9	A05.UPW	thermopsin precursor related protein	thermopsin
MER0013861	sp001043	Q9HJ87	S49.UNB	Ta1083 protein	subfamily S49B non peptidase homologues
MER0361629	sp001039	ZP_09731132	S16.A12	serine protease	PF1438
MER0499514	sp001039	YP_008428229	S49.005	hypothetical protein	archaean signal peptide peptidase 1
MER0014507	sp001016	Q97X65	A05.UPW	Thermopsin precursor, probable	thermopsin
MER0014508	sp001016	Q97WM0	A05.UPW	Thermopsine precursor related protein	thermopsin
MER0024929	sp001016	P95863	S53.UPW	Peptidase, putative	family S53 unassigned peptidases
MER0025166	sp001016	ACX92315	S53.UPW	Peptidase S53 propeptide	family S53 unassigned peptidases
MER0043035	sp001016	WP_009991564	A37.UPW	hypothetical protein	family A37 unassigned peptidases
MER0609811	sp001016	WP_010922961	A37.UPW	hypothetical protein	family A37 unassigned peptidases
MER0622388	sp001016	ACX91600	A37.UPW	conserved hypothetical protein	family A37 unassigned peptidases
MER0812862	sp001016	Q97YX7_SULSO	A37.001	Uncharacterized protein	sso1175 g.p.
MER0893270	sp001016	WP_009990998	A37.UPW	thermopsin	family A37 unassigned peptidases
MER0069582	sp001015	AAY80848	A05.UPW	thermopsin	thermopsin
MER0069598	sp001015	AAY81152	A05.UPW	conserved protein	thermopsin
MER0069601	sp001015	AAY81460	A05.UPW	thermopsin	thermopsin
MER0118338	sp001015	WP_024084344	A37.UPW	hypothetical protein	family A37 unassigned peptidases
MER0426308	sp001015	WP_011278654	A37.UPW	thermopsin	family A37 unassigned peptidases
MER0507349	sp001015	YP_008947869	A05.UPW	hypothetical protein	thermopsin
MER0510163	sp001015	YP_008948072	A05.UPW	hypothetical protein	thermopsin
MER0815164	sp001015	WP_011278350	A37.UPW	thermopsin	family A37 unassigned peptidases
MER0829844	sp001015	WP_011278962	A37.UPW	thermopsin	family A37 unassigned peptidases
MER0896732	sp001015	WP_024084547	A37.UPW	thermopsin	family A37 unassigned peptidases
MER0002529	sp000978	Q54437	S08.096	STABLE protease	STABLE peptidase
MER0082233	sp000978	ABN70408	S16.UPW	serine proteases-like protein	family S16 unassigned peptidases
MER0003929	sp000849	O58048	C01.UPA	1155aa long hypothetical pyrolysin	subfamily C1A unassigned peptidases
MER0026302	sp000849	O59112	S16.A12	638aa long hypothetical protein	PF1438
MER0042954	sp000849	BAA30618	S49.005	441aa long hypothetical nfeD protein	archaean signal peptide peptidase 1
MER0003020	sp000848	PLS_PYRFU	S08.100	Pyrolysin	pyrolysin
MER0017398	sp000848	Q8TZS8	S01.B82	putative protease	PF1905 g.p.
MER0017399	sp000848	Q8U0C9	S08.135	alkaline serine protease	subfamily S8A unassigned peptidases
MER0017403	sp000848	Q8U0Z2	S16.A12	hypothetical protein	PF1438
MER0036997	sp000848	Q8U0Q2	S49.UPB	Nodulation protein nfed	subfamily S49B unassigned peptidases
MER0026303	sp000847	Q9V0S2	S16.A12	Archaeal serine protease; putative	PF1438
MER0036996	sp000847	Q9V0Y0	S49.UPB	Nfed nodulation protein homolog, probable membrane protein	subfamily S49B unassigned peptidases
MER0227282	sp000655	YP_004004500	C39.UPW	peptidase c39 bacteriocin processing	family C39 unassigned peptidases
MER0227284	sp000655	YP_004004559	C14.UPB	peptidase c14 caspase catalytic subunit p20	subfamily C14B unassigned peptidases
MER0003389	sp000651	Y967_METJA	C56.UNW	Hypothetical 22.5 kDa protein	family C56 non peptidase homologues
MER0077628	sp000594	ABM79965	S16.UPW	Archaeal serine protease	family S16 unassigned peptidases
MER0077636	sp000594	ABM80240	S16.A12	Archaeal serine protease	PF1438
MER0202303	sp000470	ADE03833	S33.UNW	predicted hydrolase or acyltransferase	family S33 non peptidase homologues
MER0202316	sp000470	D4GZ09_HALVD	M10.UPB	conserved hypothetical protein	subfamily M10B unassigned peptidases
MER0202318	sp000470	ADE03306	M10.UPB	conserved hypothetical protein	subfamily M10B unassigned peptidases
MER0202326	sp000470	ADE04305	S49.UPB	proteinase IV-like protein	subfamily S49B unassigned peptidases
MER0202344	sp000470	ADE05175	M48.UPB	HtpX protease homolog, transmembrane	subfamily M48B unassigned peptidases
MER0426241	sp000470	YP_003535162	A22.015	hypothetical protein HVO_1107	intramembrane aspartyl peptidase
MER0002575	sp000469	P71402	S08.102	Halolysin R4	halolysin R4
MER0334107	sp000469	YP_006348189	S26.011	signal peptidase I	subfamily S26B unassigned peptidases
MER0504975	sp000469	YP_006351220	M10.UPB	hypothetical protein	subfamily M10B unassigned peptidases
MER0986405	sp000469	I3R3A2	S08.UPA	Peptidase S8 and S53 subtilisin kexin sedolisin	subfamily S8A unassigned peptidases
MER0987608	sp000469	A0A059TWA6	S08.UPA	Serine protease	subfamily S8A unassigned peptidases
MER0040605	sp000468	YP_135057-1	S01.UPC	serine protease HtrA	subfamily S1C unassigned peptidases
MER0040608	sp000468	YP_136807-1	S09.UPW	hypothetical protein rrnAC2273	family S9 unassigned peptidases
MER0040623	sp000468	YP_137517-1	S49.UNA	proteinase IV-like	subfamily S49A unassigned non peptidase homologues
MER0040953	sp000400	YP_004742532	C01.UPA	hypothetical protein GYY_04570	subfamily C1A unassigned peptidases
MER0040969	sp000400	NP_988182-1	S16.A12	hypothetical protein MMP1062	PF1438
MER0428419	sp000400	YP_001330980	C01.UPA	hypothetical protein MmarC7_1773	subfamily C1A unassigned peptidases
MER0473845	sp000400	YP_001329536	S16.A12	hypothetical protein MmarC7_0315	PF1438
MER0003759	sp000074	O28333	C01.095	Cysteine proteinase, putative	papain homologue
MER0003874	sp000074	O28620	S08.UNA	Alkaline serine protease (aprM)	subfamily S8A non peptidase homologues
MER0006113	sp000074	O29553	S16.A12	conserved hypothetical protein	PF1438
MER0015471	sp000074	O29251	S54.UPW	AF1011 protein	family S54 unassigned peptidases
MER0029646	sp000074	O28493	S49.UPB	Nodulation protein nfed (nfed)	subfamily S49B unassigned peptidases
MER0005673	sp000033	Q9YEG9	S08.UPB	Surface layer-associated stable protease	subfamily S8B unassigned peptidases
MER0005803	sp000033	Q9YFA5_AERPE	S45.UPW	Penicillin acylase	family S45 unassigned peptidases
MER0011849	sp000033	Q9Y9K9_AERPE	S16.A12	APE2279 protein	PF1438
MER0029467	sp000033	Q9Y9Y8_AERPE	S49.UPB	Hypothetical protein ape2151	subfamily S49B unassigned peptidases
