# Supplementary material for: Distributions of Extracellular Peptidases Across Prokaryotic Genomes Reflect Phylogeny and Habitat
Source: Front Microbiol. 2019 Mar 5;10:413. doi: 10.3389/fmicb.2019.00413 (PMC6411800; doi:10.3389/fmicb.2019.00413)
Supplement: Supplementary file 5 [file Data_Sheet_5.CSV]

merops_taxonomy_id	taxonomy_id	Silva128 ID	NCBI name	tax_kingdom	tax_phylum	tax_class	tax_order	tax_family	tax_genus	tax_species	A05	A22	A31	A37	C01	C11	C110	C14	C15	C19	C25	C26	C39	C40	C51	C56	C69	G01	M01	M03	M09	M10	M13	M14	M16	M26	M28	M30	M38	M43	M48	M50	M54	M61	M67	M79	M82	M84	S01
sp000033	56636	D83259.1.1444	Aeropyrum pernix	Archaea	Crenarchaeota	<Crenarchaeota	<Crenarchaeota	<Crenarchaeota	Aeropyrum	pernix	0	0	0	0	0	0	0	0	0	0	0	0	0	0	0	0	0	0	0	0	0	0	0	0	0	0	0	0	0	0	0	0	0	0	0	0	0	0	0
sp000074	2234	X05567.1.1492	Archaeoglobus fulgidus	Archaea	Euryarchaeota	Archaeoglobi	Archaeoglobales	Archaeoglobaceae	Archaeoglobus	fulgidus	0	0	0	0	1	0	0	0	0	0	0	0	0	0	0	0	0	0	0	0	0	0	0	0	0	0	0	0	0	0	0	0	0	0	0	0	0	0	0
sp000400	39152	JQ346753.1.1262	Methanococcus maripaludis	Archaea	Euryarchaeota	Methanococci	Methanococcales	Methanococcaceae	Methanococcus	maripaludis	0	0	0	0	2	0	0	0	0	0	0	0	0	0	0	0	0	0	0	0	0	0	0	0	0	0	0	0	0	0	0	0	0	0	0	0	0	0	0
sp000468	2238	KM008712.1.962	Haloarcula marismortui	Archaea	Euryarchaeota	Halobacteria	Halobacteriales	Halobacteriaceae	Haloarcula	marismortui	0	0	0	0	0	0	0	0	0	0	0	0	0	0	0	0	0	0	0	0	0	0	0	0	0	0	0	0	0	0	0	0	0	0	0	0	0	0	1
sp000469	2252	KF668254.1.1316	Haloferax mediterranei	Archaea	Euryarchaeota	Halobacteria	Halobacteriales	Halobacteriaceae	Haloferax	mediterranei	0	0	0	0	0	0	0	0	0	0	0	0	0	0	0	0	0	0	0	0	0	1	0	0	0	0	0	0	0	0	0	0	0	0	0	0	0	0	0
sp000470	2246	AB074566.1.1472	Haloferax volcanii	Archaea	Euryarchaeota	Halobacteria	Halobacteriales	Halobacteriaceae	Haloferax	volcanii	0	1	0	0	0	0	0	0	0	0	0	0	0	0	0	0	0	0	0	0	0	2	0	0	0	0	0	0	0	0	1	0	0	0	0	0	0	0	0
sp000594	54248	CP000493.1664038.1665353	Hyperthermus butylicus	Archaea	Crenarchaeota	Thermoprotei	Desulfurococcales	Pyrodictiaceae	Hyperthermus	butylicus	0	0	0	0	0	0	0	0	0	0	0	0	0	0	0	0	0	0	0	0	0	0	0	0	0	0	0	0	0	0	0	0	0	0	0	0	0	0	0
sp000651	2190	AB603516.1.1458	Methanocaldococcus jannaschii	Archaea	Euryarchaeota	Methanococci	Methanococcales	Methanocaldococcaceae	Methanocaldococcus	jannaschii	0	0	0	0	0	0	0	0	0	0	0	0	0	0	0	1	0	0	0	0	0	0	0	0	0	0	0	0	0	0	0	0	0	0	0	0	0	0	0
sp000655	2180	CP002278.26992.28471	Methanothermus fervidus	Archaea	Euryarchaeota	Methanobacteria	Methanobacteriales	Methanothermaceae	Methanothermus	fervidus	0	0	0	0	0	0	0	1	0	0	0	0	1	0	0	0	0	0	0	0	0	0	0	0	0	0	0	0	0	0	0	0	0	0	0	0	0	0	0
sp000847	29292	HE613800.205053.206536	Pyrococcus abyssi	Archaea	Euryarchaeota	Thermococci	Thermococcales	Thermococcaceae	Pyrococcus	abyssi	0	0	0	0	0	0	0	0	0	0	0	0	0	0	0	0	0	0	0	0	0	0	0	0	0	0	0	0	0	0	0	0	0	0	0	0	0	0	0
sp000848	2261	U20163.1.1495	Pyrococcus furiosus	Archaea	Euryarchaeota	Thermococci	Thermococcales	Thermococcaceae	Pyrococcus	furiosus	0	0	0	0	0	0	0	0	0	0	0	0	0	0	0	0	0	0	0	0	0	0	0	0	0	0	0	0	0	0	0	0	0	0	0	0	0	0	1
sp000849	53953	D45214.1.1450	Pyrococcus horikoshii	Archaea	Euryarchaeota	Thermococci	Thermococcales	Thermococcaceae	Pyrococcus	horikoshii	0	0	0	0	1	0	0	0	0	0	0	0	0	0	0	0	0	0	0	0	0	0	0	0	0	0	0	0	0	0	0	0	0	0	0	0	0	0	0
sp000978	2280	X99560.1.1442	Staphylothermus marinus	Archaea	Crenarchaeota	Thermoprotei	Thermoproteales	Desulfurococcaceae	Staphylothermus	marinus	0	0	0	0	0	0	0	0	0	0	0	0	0	0	0	0	0	0	0	0	0	0	0	0	0	0	0	0	0	0	0	0	0	0	0	0	0	0	0
sp001015	2285	LPSG01000004.124923.125845	Sulfolobus acidocaldarius	Archaea	Crenarchaeota	Thermoprotei	Sulfolobales	Sulfolobaceae	Sulfolobus	acidocaldarius	5	0	0	5	0	0	0	0	0	0	0	0	0	0	0	0	0	0	0	0	0	0	0	0	0	0	0	0	0	0	0	0	0	0	0	0	0	0	0
sp001016	2287	X90478.1.1436	Sulfolobus solfataricus	Archaea	Crenarchaeota	Thermoprotei	Sulfolobales	Sulfolobaceae	Sulfolobus	solfataricus	2	0	0	5	0	0	0	0	0	0	0	0	0	0	0	0	0	0	0	0	0	0	0	0	0	0	0	0	0	0	0	0	0	0	0	0	0	0	0
sp001039	2265	HG942392.1.1354	Thermococcus litoralis	Archaea	Euryarchaeota	Thermococci	Thermococcales	Thermococcaceae	Thermococcus	litoralis	0	0	0	0	0	0	0	0	0	0	0	0	0	0	0	0	0	0	0	0	0	0	0	0	0	0	0	0	0	0	0	0	0	0	0	0	0	0	0
sp001043	2303	M38637.979.2449	Thermoplasma acidophilum	Archaea	Euryarchaeota	Thermoplasmata	Thermoplasmatales	Thermoplasmaceae	Thermoplasma	acidophilum	2	0	0	0	0	0	0	0	0	0	0	0	0	0	0	0	0	0	0	0	0	0	0	0	0	0	0	0	0	0	0	0	0	0	0	0	0	0	0
sp001861	2242	JQ015378.1.1439	Halobacterium salinarum	Archaea	Euryarchaeota	Halobacteria	Halobacteriales	Halobacteriaceae	Halobacterium	sp. NRC-1	0	1	0	0	0	0	0	0	0	0	0	0	0	0	0	0	0	0	0	0	0	0	0	0	0	0	0	0	0	0	0	0	0	0	0	1	0	0	1
sp001994	50339	AJ299215.1.1411	Thermoplasma volcanium	Archaea	Euryarchaeota	Thermoplasmata	Thermoplasmatales	Thermoplasmaceae	Thermoplasma	volcanium	1	0	0	0	0	0	0	0	0	0	0	0	0	0	0	0	0	0	0	0	0	0	0	0	0	0	0	0	0	0	0	0	0	0	0	0	0	0	0
sp002017	2209	JJRB01000027.193.1628	Methanosarcina mazei	Archaea	Euryarchaeota	Methanomicrobia	Methanosarcinales	Methanosarcinaceae	Methanosarcina	mazei	0	0	0	0	2	0	0	0	0	0	0	0	0	0	1	0	0	0	0	0	0	0	0	0	0	0	0	0	0	0	0	0	0	0	0	2	0	1	0
sp002119	2208	AJ002476.1.1411	Methanosarcina barkeri	Archaea	Euryarchaeota	Methanomicrobia	Methanosarcinales	Methanosarcinaceae	Methanosarcina	barkeri	0	0	0	0	4	0	0	0	0	0	0	0	1	3	0	0	0	0	0	0	0	3	0	0	0	0	0	0	0	0	0	0	0	0	0	3	0	1	0
sp002120	145262	JQ346751.1.1271	Methanothermobacter thermautotrophicus	Archaea	Euryarchaeota	Methanobacteria	Methanobacteriales	Methanobacteriaceae	Methanothermobacter	thermautotrophicus	0	0	0	0	0	0	0	0	0	0	0	0	2	0	0	0	0	0	0	0	0	0	0	0	0	0	0	0	0	0	0	0	0	0	0	0	0	0	0
sp002140	111955	AB022438.385.1879	Sulfolobus tokodaii	Archaea	Crenarchaeota	Thermoprotei	Sulfolobales	Sulfolobaceae	Sulfolobus	tokodaii	1	0	0	0	0	0	0	0	0	0	0	0	0	0	0	0	0	0	0	0	0	0	0	0	0	0	0	0	0	0	0	0	0	0	0	0	0	0	0
sp002220	311400	AP006878.2022864.2024361	Thermococcus kodakarensis	Archaea	Euryarchaeota	Thermococci	Thermococcales	Thermococcaceae	Thermococcus	kodakarensis	0	0	0	0	1	0	0	0	0	0	0	0	0	0	0	0	0	0	1	0	0	0	0	0	0	0	0	0	0	0	0	0	0	0	0	0	0	0	0
sp002296	2320	M59932.1.1477	Methanopyrus kandleri	Archaea	Euryarchaeota	Methanopyri	Methanopyrales	Methanopyraceae	Methanopyrus	kandleri	0	0	0	0	0	0	0	0	0	0	0	1	0	0	0	0	0	0	0	0	0	0	0	0	0	0	1	0	0	0	0	0	0	0	0	0	0	0	0
sp002297	2214	M59137.1.1426	Methanosarcina acetivorans	Archaea	Euryarchaeota	Methanomicrobia	Methanosarcinales	Methanosarcinaceae	Methanosarcina	acetivorans	0	0	0	0	2	0	0	0	0	0	0	0	0	0	0	0	0	0	0	0	0	0	0	0	0	0	0	0	0	0	0	0	0	0	0	0	0	0	0
sp002752	97393	CP004145.726048.727518	Ferroplasma acidarmanus	Archaea	Euryarchaeota	Thermoplasmata	Thermoplasmatales	Ferroplasmaceae	Ferroplasma	acidarmanus	2	0	0	0	0	0	0	0	0	0	0	0	0	0	0	0	0	0	0	0	0	0	0	0	0	0	0	0	0	0	0	0	0	0	0	0	0	0	0
sp003165	29291	X65537.1.1476	Methanococcoides burtonii	Archaea	Euryarchaeota	Methanomicrobia	Methanosarcinales	Methanosarcinaceae	Methanococcoides	burtonii	0	0	0	0	0	0	0	0	0	0	0	0	0	0	0	0	0	0	1	0	0	0	0	0	0	0	0	0	0	0	0	0	0	0	0	0	0	0	0
sp003275	181486	AB078332.1.1498	Pyrobaculum calidifontis	Archaea	Crenarchaeota	Thermoprotei	Thermoproteales	Thermoproteaceae	Pyrobaculum	calidifontis	0	0	0	0	0	0	0	0	0	0	0	0	0	0	0	0	0	0	0	0	0	0	0	0	0	0	0	0	0	0	0	0	0	0	0	1	0	0	0
sp003416	82076	AE017261.470727.472195	Picrophilus torridus	Archaea	Euryarchaeota	Thermoplasmata	Thermoplasmatales	Picrophilaceae	Picrophilus	torridus	2	0	0	0	0	0	0	0	0	0	0	0	0	0	0	0	0	0	0	0	0	0	0	0	0	0	0	0	0	0	0	0	0	0	0	0	0	0	0
sp003580	244363	KP726288.1.940	Haloarcula californiae	Archaea	Euryarchaeota	Halobacteria	Halobacteriales	Halobacteriaceae	Haloarcula	californiae	0	0	0	0	0	0	0	0	0	0	0	0	0	0	0	0	0	0	0	0	0	0	0	0	0	0	0	0	0	0	0	0	0	0	0	0	0	0	0
sp003581	51589	LN649963.1.976	Haloarcula hispanica	Archaea	Euryarchaeota	Halobacteria	Halobacteriales	Halobacteriaceae	Haloarcula	hispanica	0	0	0	0	0	0	0	0	0	0	0	0	0	0	0	0	0	0	0	0	0	0	0	0	0	0	0	0	0	0	0	0	0	0	0	0	0	0	1
sp003838	2271	AY538162.1.1470	Thermoproteus tenax	Archaea	Crenarchaeota	Thermoprotei	Thermoproteales	Thermoproteaceae	Thermoproteus	tenax	3	0	0	0	0	0	0	0	0	0	0	0	0	0	0	0	0	0	0	0	0	0	0	0	0	0	0	0	0	0	0	0	0	0	0	0	0	0	0
sp004028	2257	D87971.1.1465	Natronomonas pharaonis	Archaea	Euryarchaeota	Halobacteria	Halobacteriales	Halobacteriaceae	Natronomonas	pharaonis	0	1	0	0	0	0	0	0	0	0	0	0	0	0	0	0	0	0	0	0	0	0	0	0	0	0	0	0	0	0	0	0	0	0	0	1	0	0	0
sp004456	2203	JQ346747.1.1271	Methanospirillum hungatei	Archaea	Euryarchaeota	Methanomicrobia	Methanomicrobiales	Methanospirillaceae	Methanospirillum	hungatei	0	0	0	0	4	1	0	0	0	0	0	0	0	0	0	0	0	0	0	0	0	0	0	0	0	0	0	0	0	0	0	0	0	0	0	0	0	0	0
sp004493	83984	AY260436.1.1409	Methanocorpusculum labreanum	Archaea	Euryarchaeota	Methanomicrobia	Methanomicrobiales	Methanocorpusculaceae	Methanocorpusculum	labreanum	0	1	0	0	1	0	0	0	0	0	0	0	0	0	0	0	0	0	0	0	0	0	0	0	0	0	0	0	0	0	0	0	0	0	0	0	0	0	0
sp004800	46770	BD250982.21783.23241	Cenarchaeum symbiosum	Archaea	Crenarchaeota	Thermoprotei	Cenarchaeales	Cenarchaeaceae	Cenarchaeum	symbiosum	0	0	0	0	0	0	0	0	0	0	0	0	0	0	0	0	0	0	0	0	0	2	0	0	0	0	0	0	0	0	0	0	0	0	0	0	0	0	1
sp004879	13769	KT459383.1.1318	Natrialba magadii	Archaea	Euryarchaeota	Halobacteria	Halobacteriales	Halobacteriaceae	Natrialba	magadii	0	1	0	0	0	0	0	0	0	0	0	0	0	0	0	0	0	0	0	0	0	0	0	0	0	0	0	0	0	0	0	0	1	0	0	1	0	0	0
sp005128	2317	M59139.1.1425	Methanosphaera stadtmanae	Archaea	Euryarchaeota	Methanobacteria	Methanobacteriales	Methanobacteriaceae	Methanosphaera	stadtmanae	0	0	0	0	1	0	0	0	0	0	0	0	0	0	0	0	0	0	0	0	0	0	0	0	0	0	0	0	0	0	0	0	0	0	0	0	0	0	0
sp005326	121277	AJ277124.39.1418	Pyrobaculum arsenaticum	Archaea	Crenarchaeota	Thermoprotei	Thermoproteales	Thermoproteaceae	Pyrobaculum	arsenaticum	0	0	0	0	0	0	0	0	0	0	0	0	0	0	0	0	0	0	0	0	0	0	0	0	0	0	0	0	0	0	0	0	0	0	0	0	0	0	0
sp005701	293091	AY676200.1.1439	Haloquadratum walsbyi	Archaea	Euryarchaeota	Halobacteria	Halobacteriales	Halobacteriaceae	Haloquadratum	walsbyi	0	0	0	0	0	0	0	0	0	0	0	0	0	0	0	0	0	0	0	0	0	0	0	0	0	1	0	0	0	0	0	0	0	0	0	0	0	0	3
sp008875	2269	X14835.987.2495	Thermofilum pendens	Archaea	Crenarchaeota	Thermoprotei	Thermoproteales	Thermofilaceae	Thermofilum	pendens	0	0	0	0	0	0	0	0	0	0	0	0	0	0	0	0	0	0	1	0	0	0	0	0	0	0	0	0	0	0	0	0	0	0	0	0	0	0	0
sp010703	2198	M59134.1.1466	Methanoculleus marisnigri	Archaea	Euryarchaeota	Methanomicrobia	Methanomicrobiales	Methanomicrobiaceae	Methanoculleus	marisnigri	0	0	0	0	0	0	0	0	0	0	0	0	0	0	0	0	1	0	0	0	0	0	1	0	0	0	2	0	0	0	0	0	0	0	0	0	0	0	0
sp010704	43687	D85508.498.1987	Metallosphaera sedula	Archaea	Crenarchaeota	Thermoprotei	Sulfolobales	Sulfolobaceae	Metallosphaera	sedula	1	0	0	0	0	0	0	0	0	0	0	0	0	0	0	0	0	0	0	0	0	0	0	0	0	0	0	0	0	0	0	0	0	0	0	0	0	0	0
sp010733	342948	DQ167232.1.1457	Thermococcus onnurineus	Archaea	Euryarchaeota	Thermococci	Thermococcales	Thermococcaceae	Thermococcus	onnurineus	0	0	0	0	1	0	0	1	0	0	0	0	0	0	0	0	0	0	0	0	0	0	0	0	0	0	0	0	0	0	0	0	0	0	0	0	0	0	0
sp011468	76887	AB013926.1.1642	Caldivirga maquilingensis	Archaea	Crenarchaeota	Thermoprotei	Thermoproteales	Thermoproteaceae	Caldivirga	maquilingensis	3	0	0	1	0	0	0	0	0	0	0	0	0	0	0	0	0	0	0	0	0	0	0	0	0	0	0	0	0	0	1	0	0	0	0	0	0	0	0
sp011469	42879	U39016.1.1419	Methanococcus aeolicus	Archaea	Euryarchaeota	Methanococci	Methanococcales	Methanococcaceae	Methanococcus	aeolicus	0	0	0	0	0	0	0	0	0	0	0	0	0	0	0	0	0	0	0	0	0	0	0	0	0	0	0	0	0	0	0	0	0	0	0	0	0	0	0
sp011542	2173	LK054631.1.1263	Methanobrevibacter smithii	Archaea	Euryarchaeota	Methanobacteria	Methanobacteriales	Methanobacteriaceae	Methanobrevibacter	smithii	0	0	0	0	2	0	0	0	0	0	0	0	0	0	0	0	0	0	0	0	0	0	0	0	0	0	0	0	0	0	0	0	0	0	0	0	0	0	0
sp011837	358766	DQ282124.1.1446	Methanoregula boonei	Archaea	Euryarchaeota	Methanomicrobia	Methanomicrobiales	<Methanomicrobiales	Methanoregula	boonei	0	0	0	0	0	0	0	0	0	0	0	0	0	0	0	0	0	0	0	0	0	0	0	0	0	0	0	0	0	0	0	0	0	0	0	0	0	0	0
sp012328	338192	DQ085097.1.1452	Nitrosopumilus maritimus	Archaea	Crenarchaeota	Thermoprotei	Nitrosopumilales	Nitrosopumilaceae	Nitrosopumilus	maritimus	0	0	0	0	0	0	0	0	0	0	0	0	0	0	0	0	0	0	0	0	0	1	0	0	0	0	0	0	0	0	0	0	0	0	0	0	0	0	2
sp012355	2247	U17365.1.1469	Halorubrum lacusprofundi	Archaea	Euryarchaeota	Halobacteria	Halobacteriales	Halobacteriaceae	Halorubrum	lacusprofundi	0	0	0	0	0	0	0	0	0	0	0	0	0	0	0	0	0	0	0	0	0	0	0	1	0	0	0	0	0	0	1	0	0	0	0	0	0	0	0
sp015262	70771	CP001014.690421.692612	Pyrobaculum neutrophilum	Archaea	Crenarchaeota	Thermoprotei	Thermoproteales	Thermoproteaceae	Thermoproteus	neutrophilus	0	1	0	0	0	0	0	0	0	0	0	0	0	0	0	0	0	0	0	0	0	0	0	0	0	0	0	0	0	0	0	0	0	0	0	2	0	0	0
sp016791	498846	CP000968.1326582.1328013	Candidatus Korarchaeum cryptofilum	Archaea	Korarchaeota	<Korarchaeota	<Korarchaeota	<Korarchaeota	Korarchaeum	cryptofilum	0	0	0	0	0	0	0	0	0	0	0	0	0	0	0	0	0	0	0	0	0	0	0	0	0	0	1	0	0	0	0	0	0	0	0	0	0	0	0
sp018416	60847	KJ875352.1.1249	Halogeometricum borinquense	Archaea	Euryarchaeota	Halobacteria	Halobacteriales	Halobacteriaceae	Halogeometricum	borinquense	0	0	0	0	0	0	0	0	0	0	0	0	0	0	0	0	0	0	0	0	0	2	0	0	0	0	0	0	0	0	0	0	0	1	0	0	0	0	0
sp018417	57705	D50850.1.1469	Halomicrobium mukohataei	Archaea	Euryarchaeota	Halobacteria	Halobacteriales	Halobacteriaceae	Halomicrobium	mukohataei	0	0	0	0	0	0	0	0	0	1	0	0	0	0	0	0	0	0	0	0	0	1	0	0	0	0	0	0	0	0	1	0	0	0	0	1	0	0	0
sp018418	146826	AB663400.1.1472	Halorhabdus utahensis	Archaea	Euryarchaeota	Halobacteria	Halobacteriales	Halobacteriaceae	Halorhabdus	utahensis	0	0	0	0	0	0	0	0	0	0	0	0	0	0	0	0	0	0	0	0	0	0	0	1	0	1	0	0	0	0	0	0	0	0	1	0	0	0	1
sp018534	379547	ABSD01000024.278162.279626	Aciduliprofundum boonei	Archaea	Euryarchaeota	<Euryarchaeota	<Euryarchaeota	<Euryarchaeota	Aciduliprofundum	boonei	0	0	0	0	2	0	0	0	0	0	0	0	0	0	0	0	0	0	0	0	0	0	0	0	0	0	0	0	0	0	0	0	0	0	0	0	0	0	0
sp018561	55802	AY099172.1.1451	Thermococcus barophilus	Archaea	Euryarchaeota	Thermococci	Thermococcales	Thermococcaceae	Thermococcus	barophilus	0	0	0	0	0	0	0	0	0	0	0	0	0	0	0	0	0	0	0	0	0	0	0	0	0	0	0	0	0	0	0	0	0	0	0	0	0	0	0
sp018782	477693	EU167539.1.1496	Desulfurococcus kamchatkensis	Archaea	Crenarchaeota	Thermoprotei	Thermoproteales	Desulfurococcaceae	Desulfurococcus	kamchatkensis	0	0	0	0	0	0	0	0	0	0	0	0	0	0	0	0	0	0	0	0	0	0	0	0	0	0	0	0	0	0	0	0	0	0	0	0	0	0	0
sp018857	246969	CP002952.1347899.1349392	Thermococcus sp. AM4	Archaea	Euryarchaeota	Thermococci	Thermococcales	Thermococcaceae	Thermococcus	sp. AM4	0	0	0	0	0	0	0	0	0	0	0	0	0	0	0	0	0	0	0	0	0	0	0	0	0	0	0	0	0	0	0	0	0	0	0	0	0	0	0
sp020758	43080	CP002426.1170857.1172351	Sulfolobus islandicus	Archaea	Crenarchaeota	Thermoprotei	Sulfolobales	Sulfolobaceae	Sulfolobus	islandicus	0	0	0	3	0	0	0	0	0	0	0	0	0	0	0	0	0	0	0	0	0	0	0	0	0	0	0	0	0	0	0	0	0	0	0	0	0	0	0
sp020796	187878	AF479014.1.1370	Thermococcus gammatolerans	Archaea	Euryarchaeota	Thermococci	Thermococcales	Thermococcaceae	Thermococcus	gammatolerans	0	0	0	0	0	0	0	0	0	0	0	0	0	0	0	0	0	0	0	0	0	0	0	0	0	0	0	0	0	0	0	0	0	0	0	0	0	0	0
sp020797	172049	AJ238992.1.1305	Thermococcus sibiricus	Archaea	Euryarchaeota	Thermococci	Thermococcales	Thermococcaceae	Thermococcus	sibiricus	0	0	0	0	0	0	0	0	0	0	0	0	0	0	0	0	0	0	0	0	0	0	0	0	0	0	0	0	0	0	0	0	0	0	0	0	0	0	0
sp020845	662757	DQ848677.10094.13102	Candidatus Micrarchaeum acidiphilum	Archaea	Euryarchaeota	<Euryarchaeota	<Euryarchaeota	<Euryarchaeota	Micrarchaeum	acidiphilum	1	0	0	0	0	0	0	0	0	0	0	0	0	0	0	0	0	0	0	0	0	0	0	0	0	0	0	0	0	0	0	0	0	0	0	0	0	0	0
sp020890	67760	AF025822.1.1429	Methanocaldococcus infernus	Archaea	Euryarchaeota	Methanococci	Methanococcales	Methanocaldococcaceae	Methanocaldococcus	infernus	0	0	0	0	0	0	0	0	0	0	0	0	0	0	0	0	0	0	0	0	0	0	0	0	0	0	0	0	0	0	0	0	0	0	0	0	0	0	0
sp020891	83171	AF056938.1.1398	Methanocaldococcus fervens	Archaea	Euryarchaeota	Methanococci	Methanococcales	Methanocaldococcaceae	Methanocaldococcus	fervens	0	0	1	0	0	0	0	0	0	0	0	0	0	0	0	1	0	0	0	0	0	0	0	0	0	0	0	0	0	0	0	0	0	0	0	0	0	0	0
sp020892	73913	AF051404.1.1424	Methanocaldococcus vulcanius	Archaea	Euryarchaeota	Methanococci	Methanococcales	Methanocaldococcaceae	Methanocaldococcus	vulcanius	0	0	0	0	0	0	0	0	0	0	0	0	0	0	0	1	0	0	0	0	0	0	0	0	0	0	0	0	0	0	0	0	0	0	0	0	0	0	0
sp022138	62320	HM210308.1.1475	Haloterrigena turkmenica	Archaea	Euryarchaeota	Halobacteria	Halobacteriales	Halobacteriaceae	Haloterrigena	turkmenica	0	1	0	0	0	0	0	0	0	0	0	0	0	0	0	0	0	0	0	0	0	0	0	0	0	0	0	0	0	0	1	0	0	0	0	2	0	0	0
sp022139	84156	AJ299219.1.1500	Archaeoglobus profundus	Archaea	Euryarchaeota	Archaeoglobi	Archaeoglobales	Archaeoglobaceae	Archaeoglobus	profundus	0	0	0	0	0	0	0	0	0	0	0	0	0	0	0	0	0	0	0	0	0	0	0	0	0	0	0	0	0	1	0	0	0	0	0	0	0	0	0
sp022142	83816	DQ150253.1.1200	Methanobrevibacter ruminantium	Archaea	Euryarchaeota	Methanobacteria	Methanobacteriales	Methanobacteriaceae	Methanobrevibacter	ruminantium	0	0	0	0	11	0	0	0	0	0	0	0	1	0	0	0	0	0	0	0	0	0	0	0	0	0	0	0	0	0	0	0	0	0	0	0	0	0	0
sp022245	54261	AF220166.1.1471	Ferroglobus placidus	Archaea	Euryarchaeota	Archaeoglobi	Archaeoglobales	Archaeoglobaceae	Ferroglobus	placidus	0	0	0	0	0	0	0	0	0	0	0	0	0	0	0	0	0	0	0	0	0	0	0	0	0	0	0	0	0	0	0	0	0	0	0	0	0	0	0
sp022248	644281	CP001901.99804.101277	Methanocaldococcus sp. FS406-22	Archaea	Euryarchaeota	Methanococci	Methanococcales	Methanocaldococcaceae	Methanocaldococcus	sp. FS406-22	0	0	0	0	0	0	0	0	0	0	0	0	0	0	0	0	0	0	0	0	0	0	0	0	0	0	0	0	0	0	0	0	0	0	0	0	0	0	0
sp022651	2176	CP001994.561038.562512	Methanohalophilus mahii	Archaea	Euryarchaeota	Methanomicrobia	Methanosarcinales	Methanosarcinaceae	Methanohalophilus	mahii	0	0	0	0	3	0	0	0	0	0	0	0	0	0	0	0	0	0	1	0	0	1	0	0	0	0	0	0	0	0	0	0	0	0	0	0	0	0	0
sp023114	570267	AB196288.1.1437	Methanocella paludicola	Archaea	Euryarchaeota	Methanomicrobia	Methanocellales	Methanocellaceae	Methanocella	paludicola	0	0	0	0	0	0	0	0	0	0	0	0	0	0	0	0	0	0	0	0	0	0	0	0	0	0	0	0	0	0	0	0	0	0	0	0	2	0	0
sp023130	84599	AJ012645.1.1372	Staphylothermus hellenicus	Archaea	Crenarchaeota	Thermoprotei	Thermoproteales	Desulfurococcaceae	Staphylothermus	hellenicus	0	0	0	0	0	0	0	0	0	0	0	0	0	0	0	0	0	0	0	0	0	0	0	0	0	0	0	0	0	0	0	0	0	0	0	0	0	0	0
sp023348	413810	AB477223.1.1434	Halalkalicoccus jeotgali	Archaea	Euryarchaeota	Halobacteria	Halobacteriales	Halobacteriaceae	Halalkalicoccus	jeotgali	0	0	0	0	0	0	0	0	0	0	0	0	0	0	0	0	0	0	0	0	0	0	0	0	0	0	0	0	0	0	0	0	0	0	0	0	0	0	0
sp023382	54254	X99556.1.1432	Thermosphaera aggregans	Archaea	Crenarchaeota	Thermoprotei	Thermoproteales	Desulfurococcaceae	Thermosphaera	aggregans	0	0	0	0	0	0	0	0	0	0	0	0	0	0	0	0	0	0	0	0	0	0	0	0	0	0	0	0	0	0	0	0	0	0	0	0	0	0	0
sp023450	242703	AY350586.1.1451	Acidilobus saccharovorans	Archaea	Crenarchaeota	Thermoprotei	Acidilobales	Acidilobaceae	Acidilobus	saccharovorans	0	0	0	0	0	0	0	0	0	0	0	0	0	0	0	0	0	1	0	0	0	0	0	0	0	0	0	0	0	0	0	0	0	0	0	0	0	0	0
sp023461	145263	X15364.1641.3122	Methanothermobacter marburgensis	Archaea	Euryarchaeota	Methanobacteria	Methanobacteriales	Methanobacteriaceae	Methanothermobacter	marburgensis	0	0	0	0	0	0	0	0	0	0	0	0	1	0	0	0	0	0	0	0	0	0	0	1	0	0	0	0	0	0	0	0	0	0	0	0	0	0	0
sp023467	334771	DQ060321.1.1491	Ignisphaera aggregans	Archaea	Crenarchaeota	Thermoprotei	Thermoproteales	Desulfurococcaceae	Ignisphaera	aggregans	0	0	0	0	0	0	0	0	0	0	0	1	0	0	0	0	0	0	0	0	0	0	0	0	0	0	0	0	0	0	0	0	0	0	0	0	0	0	0
sp023468	54120	U76631.1.1429	Methanolacinia petrolearia	Archaea	Euryarchaeota	Methanomicrobia	Methanomicrobiales	Methanomicrobiaceae	Methanoplanus	petrolearius	0	0	0	0	0	0	0	0	0	0	0	0	0	0	0	0	0	0	0	0	0	0	0	0	0	0	0	0	0	0	0	0	0	0	0	0	0	0	0
sp023489	2322	FR733675.1.1467	Methanohalobium evestigatum	Archaea	Euryarchaeota	Methanomicrobia	Methanosarcinales	Methanosarcinaceae	Methanohalobium	evestigatum	0	0	0	0	0	0	0	0	0	0	0	0	0	0	0	0	0	0	1	0	0	1	0	0	0	0	0	0	0	0	0	0	0	0	0	0	0	0	1
sp023490	475088	EU156000.1.1465	Methanosphaerula palustris	Archaea	Euryarchaeota	Methanomicrobia	Methanomicrobiales	<Methanomicrobiales	Methanosphaerula	palustris	0	0	0	0	4	0	0	0	0	0	0	0	0	0	0	0	0	0	0	1	1	0	1	0	0	0	0	0	0	0	0	0	0	0	0	0	0	0	0
sp023698	164451	AB063630.1.1476	Vulcanisaeta distributa	Archaea	Crenarchaeota	Thermoprotei	Thermoproteales	Thermoproteaceae	Vulcanisaeta	distributa	0	0	0	1	0	0	0	0	0	0	0	0	0	0	0	0	0	0	0	0	0	0	0	0	0	0	0	0	0	0	0	0	0	0	0	0	0	0	0
sp023791	2275	HG796148.1.1496	Desulfurococcus mucosus	Archaea	Crenarchaeota	Thermoprotei	Thermoproteales	Desulfurococcaceae	Desulfurococcus	mucosus	0	0	0	0	0	0	0	0	0	0	0	0	0	0	0	0	0	0	0	0	0	0	0	0	0	0	0	0	0	0	0	0	0	0	0	0	0	0	0
sp023898	868132	HQ110085.1.1351	Methanobacterium lacus	Archaea	Euryarchaeota	Methanobacteria	Methanobacteriales	Methanobacteriaceae	Methanobacterium	sp. AL-21	0	0	0	0	1	0	1	0	0	0	0	0	0	0	0	0	0	0	0	0	0	0	0	0	0	0	0	0	0	0	0	0	0	0	0	0	0	0	1
sp024077	58290	Y10011.1.1488	Archaeoglobus veneficus	Archaea	Euryarchaeota	Archaeoglobi	Archaeoglobales	Archaeoglobaceae	Archaeoglobus	veneficus	0	0	0	0	0	0	0	0	0	0	0	0	0	0	0	0	0	0	0	0	0	0	0	0	0	0	0	0	0	0	0	0	0	0	0	0	0	0	0
sp024082	184117	CP002590.1330555.1332075	Thermoproteus uzoniensis	Archaea	Crenarchaeota	Thermoprotei	Thermoproteales	Thermoproteaceae	Thermoproteus	uzoniensis	1	0	0	0	0	0	0	0	0	0	0	0	0	0	0	0	0	0	0	0	0	0	0	0	0	0	0	0	0	0	0	0	0	0	0	0	0	0	0
sp024086	2223	CP002565.291377.292844	Methanosaeta concilii	Archaea	Euryarchaeota	Methanomicrobia	Methanosarcinales	Methanosaetaceae	Methanosaeta	concilii	0	1	0	0	0	0	0	0	0	0	0	0	0	0	0	1	0	0	0	0	0	0	0	0	0	0	0	0	0	0	0	0	0	0	0	0	0	0	0
sp024088	367189	DQ344973.1.1352	Haladaptatus paucihalophilus	Archaea	Euryarchaeota	Halobacteria	Halobacteriales	Halobacteriaceae	Haladaptatus	paucihalophilus	0	0	0	0	0	0	0	0	0	0	0	0	0	0	0	0	0	0	0	0	0	1	0	1	0	0	0	1	0	0	0	0	0	0	0	0	0	0	1
sp024145	1006005	CP002656.417677.419106	Metallosphaera cuprina	Archaea	Crenarchaeota	Thermoprotei	Sulfolobales	Sulfolobaceae	Metallosphaera	cuprina	1	0	0	1	0	0	0	0	0	0	0	0	0	0	0	0	0	0	0	0	0	0	0	0	0	0	0	0	0	0	0	0	0	0	0	0	0	0	0
sp024427	342949	CP002670.653681.655178	Pyrococcus sp. NA2	Archaea	Euryarchaeota	Thermococci	Thermococcales	Thermococcaceae	Pyrococcus	sp. NA2	0	0	0	0	1	0	0	0	0	0	0	0	0	0	0	0	0	0	0	0	0	0	0	0	0	0	0	0	0	0	0	0	0	0	0	0	0	0	0
sp024530	563177	CP002535.1296061.1297559	Acidianus hospitalis	Archaea	Crenarchaeota	Thermoprotei	Sulfolobales	Sulfolobaceae	Acidianus	hospitalis	2	0	0	0	0	0	0	0	0	0	0	0	0	0	0	0	0	0	0	0	0	0	0	0	0	0	0	0	0	0	0	0	0	0	0	0	0	0	0
sp024532	985052	CP002529.1487045.1488557	Vulcanisaeta moutnovskia	Archaea	Crenarchaeota	Thermoprotei	Thermoproteales	Thermoproteaceae	Vulcanisaeta	moutnovskia	0	0	0	0	0	0	0	0	0	0	0	0	0	0	0	0	0	0	0	0	0	0	0	0	0	0	0	0	0	0	0	0	0	0	0	0	0	0	0
sp024534	311458	AP011786.8050.10475	Candidatus Caldiarchaeum subterraneum	Archaea	<Archaea	<Archaea	<Archaea	<Archaea	Caldiarchaeum	subterraneum	0	0	0	0	0	0	0	0	0	0	0	0	0	0	0	0	0	0	0	0	0	1	0	0	0	0	0	0	0	0	0	0	0	0	0	0	0	0	0
sp024552	2189	CP002737.1090341.1091810	Methanotorris igneus	Archaea	Euryarchaeota	Methanococci	Methanococcales	Methanocaldococcaceae	Methanotorris	igneus	0	0	0	0	0	0	0	0	0	0	0	0	0	0	0	0	0	0	0	0	0	0	0	0	0	0	0	0	0	0	0	0	0	0	0	0	0	0	0
sp024554	868131	CP002772.812691.814171	Methanobacterium paludis	Archaea	Euryarchaeota	Methanobacteria	Methanobacteriales	Methanobacteriaceae	Methanobacterium	sp. SWAN-1	0	0	0	0	0	0	0	0	0	0	0	0	0	0	0	0	0	0	0	0	0	0	0	0	0	0	0	0	0	0	0	0	0	0	0	0	0	0	0
sp024583	387343	AB477974.1.1431	Halopiger xanaduensis	Archaea	Euryarchaeota	Halobacteria	Halobacteriales	Halobacteriaceae	Halopiger	xanaduensis	0	0	0	0	0	0	0	0	0	0	0	0	0	0	0	0	0	0	0	0	0	0	0	0	0	0	0	0	0	0	0	0	0	0	0	1	0	0	3
sp024586	39669	FJ224366.1.1427	Methanosalsum zhilinae	Archaea	Euryarchaeota	Methanomicrobia	Methanosarcinales	Methanosarcinaceae	Methanosalsum	zhilinae	0	0	0	0	0	0	0	0	0	0	0	0	0	0	0	0	0	0	1	0	0	1	0	0	0	0	0	0	0	0	0	0	0	0	0	0	0	0	0
sp024589	1008460	CP002779.1482184.1483701	Pyrococcus yayanosii	Archaea	Euryarchaeota	Thermococci	Thermococcales	Thermococcaceae	Pyrococcus	yayanosii	0	0	0	0	0	0	0	1	0	0	0	0	0	0	0	0	0	0	0	0	0	0	0	0	0	0	0	0	0	0	0	0	0	0	0	0	0	0	0
sp024861	1042877	CP002920.1623995.1625490	Thermococcus sp. 4557	Archaea	Euryarchaeota	Thermococci	Thermococcales	Thermococcaceae	Thermococcus	sp. 4557	0	0	0	0	1	0	0	0	0	0	0	0	0	0	0	0	0	0	1	0	0	0	0	0	0	0	0	0	0	0	0	0	0	0	0	0	0	0	0
sp024874	756883	CP002988.2130478.2131950	halophilic archaeon DL31	Archaea	<Archaea	<Archaea	<Archaea	<Archaea	\N	\N	0	1	0	0	0	0	0	0	0	0	0	0	0	0	0	0	0	0	0	0	0	0	0	0	0	0	0	0	0	0	0	0	0	0	0	1	0	0	0
sp025039	430914	EF127229.1.1362	Halorhabdus tiamatea	Archaea	Euryarchaeota	Halobacteria	Halobacteriales	Halobacteriaceae	Halorhabdus	tiamatea	0	0	0	0	0	0	0	0	0	0	0	0	0	0	0	0	0	0	0	0	0	0	0	0	0	0	0	0	0	0	0	0	0	0	1	0	0	0	1
sp027099	1104324	CP003098.127217.130816	Pyrobaculum ferrireducens	Archaea	Crenarchaeota	Thermoprotei	Thermoproteales	Thermoproteaceae	Pyrobaculum	sp. 1860	0	0	0	0	0	0	0	0	0	0	0	0	0	0	0	0	0	0	0	0	0	0	0	0	0	0	0	0	0	0	0	0	0	0	0	0	0	0	0
sp027204	1175444	CP003243.514686.516157	Methanocella conradii	Archaea	Euryarchaeota	Methanomicrobia	Methanocellales	Methanocellaceae	Methanocella	sp. HZ254	0	0	0	0	0	0	0	0	0	0	0	0	0	0	0	0	0	0	0	0	0	0	0	0	0	0	0	0	0	0	0	0	1	0	0	0	0	0	0
sp027208	99007	AB029339.1.1472	Pyrobaculum oguniense	Archaea	Crenarchaeota	Thermoprotei	Thermoproteales	Thermoproteaceae	Pyrobaculum	oguniense	0	0	0	0	0	0	0	0	0	0	0	0	0	0	0	0	0	0	0	0	0	0	0	0	0	0	0	0	0	0	0	0	0	0	0	0	0	0	0
sp027213	683846	EF552404.1.1269	Fervidicoccus fontis	Archaea	Crenarchaeota	Thermoprotei	Fervidicoccales	Fervidicoccaceae	Fervidicoccus	fontis	1	0	0	0	0	0	0	0	0	0	0	0	0	0	0	0	0	0	0	0	0	0	0	0	0	0	0	0	0	0	0	0	0	0	0	0	0	0	0
sp027214	301375	AY817738.1.1350	Methanosaeta harundinacea	Archaea	Euryarchaeota	Methanomicrobia	Methanosarcinales	Methanosaetaceae	Methanosaeta	harundinacea	0	0	0	0	2	0	0	0	0	0	1	0	0	0	0	0	0	0	0	0	0	0	0	1	0	0	0	0	0	0	0	0	0	0	0	0	0	0	0
sp027351	274854	AHCG01000072.3865.5305	uncultured marine group II euryarchaeote	Archaea	Euryarchaeota	<Euryarchaeota	<Euryarchaeota	<Euryarchaeota	\N	\N	0	0	0	0	0	0	0	0	0	0	0	0	0	0	0	0	0	0	0	0	0	0	0	0	0	0	1	1	0	0	0	0	0	0	0	0	0	0	0
sp027412	229731	AY277582.1.1471	Halobiforma lacisalsi	Archaea	Euryarchaeota	Halobacteria	Halobacteriales	Halobacteriaceae	Halobiforma	lacisalsi	0	0	0	0	0	0	0	0	0	0	0	0	0	0	0	0	0	0	0	0	0	0	0	0	0	0	0	0	0	0	0	0	0	0	0	1	0	0	0
sp027413	2315	AHKP01000003.337623.339078	Methanoplanus limicola	Archaea	Euryarchaeota	Methanomicrobia	Methanomicrobiales	Methanomicrobiaceae	Methanoplanus	limicola	0	0	0	0	2	0	0	0	0	0	0	0	0	0	0	0	1	0	0	0	0	0	0	0	0	0	0	0	0	0	0	0	0	0	0	0	0	0	0
sp027414	1111107	AHKJ01000108.121469.122953	Metallosphaera yellowstonensis	Archaea	Crenarchaeota	Thermoprotei	Sulfolobales	Sulfolobaceae	Metallosphaera	yellowstonensis	3	0	0	0	0	0	0	0	0	0	0	0	0	0	0	0	0	0	0	0	0	0	0	0	0	0	0	0	0	0	0	0	0	0	0	0	0	0	0
sp027415	69525	AJ002947.1.1458	Natrinema pellirubrum	Archaea	Euryarchaeota	Halobacteria	Halobacteriales	Halobacteriaceae	Natrinema	pellirubrum	0	1	0	0	0	0	0	0	0	0	0	0	0	0	0	0	0	0	0	0	0	0	0	0	0	0	0	0	0	0	0	0	0	0	0	1	0	0	0
sp027420	751944	CP007060.191367.192843	Halobacterium sp. DL1	Archaea	Euryarchaeota	Halobacteria	Halobacteriales	Halobacteriaceae	Halobacterium	sp. DL1	0	0	0	0	0	0	0	0	0	0	0	0	0	0	0	0	0	0	0	0	0	0	0	0	0	0	0	1	0	0	1	0	0	0	0	0	0	0	1
sp027421	44930	D87970.1.1467	Natronobacterium gregoryi	Archaea	Euryarchaeota	Halobacteria	Halobacteriales	Halobacteriaceae	Natronobacterium	gregoryi	0	1	0	0	0	0	0	0	0	0	0	0	0	0	0	0	1	0	0	0	0	0	0	1	0	0	0	0	0	0	0	0	0	0	0	1	0	0	0
sp027424	263906	AB162774.1.1433	Methanolinea tarda	Archaea	Euryarchaeota	Methanomicrobia	Methanomicrobiales	<Methanomicrobiales	Methanolinea	tarda	0	0	0	0	2	0	0	0	0	0	0	0	0	0	0	0	0	0	0	0	0	0	0	0	0	0	0	0	0	0	0	0	0	0	0	0	0	0	0
sp027486	228748	AY264344.1.1395	Desulfurococcus fermentans	Archaea	Crenarchaeota	Thermoprotei	Thermoproteales	Desulfurococcaceae	Desulfurococcus	fermentans	0	0	0	0	0	0	0	0	0	0	0	0	0	0	0	0	0	0	0	0	0	0	0	0	0	0	0	0	0	0	0	0	0	0	0	0	0	0	0
sp027489	1088740	HQ331116.1.1358	Candidatus Nitrosoarchaeum koreensis	Archaea	Crenarchaeota	Thermoprotei	Nitrosopumilales	Nitrosopumilaceae	Nitrosoarchaeum	koreensis	0	0	0	0	0	0	0	0	0	0	0	0	0	0	0	0	0	0	0	0	0	2	0	0	0	0	0	0	0	0	0	0	0	0	0	0	0	0	1
sp028112	83986	AB065298.1.1431	Methanoculleus bourgensis	Archaea	Euryarchaeota	Methanomicrobia	Methanomicrobiales	Methanomicrobiaceae	Methanoculleus	bourgensis	0	0	0	0	0	0	0	0	0	0	0	0	0	0	0	0	0	0	0	0	0	0	0	0	0	0	2	0	0	0	0	0	0	0	0	0	0	0	0
sp028124	693851	AB771431.1.1473	Halogranum salarium	Archaea	Euryarchaeota	Halobacteria	Halobacteriales	Halobacteriaceae	Halogranum	salarium	0	0	0	0	0	0	0	0	0	0	0	0	0	0	0	0	0	0	0	0	0	0	0	0	0	0	0	0	0	0	0	0	0	0	0	0	0	0	1
sp028146	406552	DQ874620.1.1445	Natrinema sp. J7-2	Archaea	Euryarchaeota	Halobacteria	Halobacteriales	Halobacteriaceae	Natrinema	sp. J7-2	0	0	0	0	0	0	0	0	0	0	0	0	0	0	0	0	0	0	0	0	0	0	0	0	0	0	0	0	0	0	1	0	0	0	0	0	0	0	0
sp028178	1183377	CP003534.281505.283001	Pyrococcus sp. ST04	Archaea	Euryarchaeota	Thermococci	Thermococcales	Thermococcaceae	Pyrococcus	sp. ST04	0	0	0	0	0	0	0	0	0	0	0	0	0	0	0	0	0	0	0	0	0	0	0	0	0	0	0	0	0	0	0	0	0	0	0	0	0	0	0
sp028179	163003	AF350369.1.1367	Thermococcus cleftensis	Archaea	Euryarchaeota	Thermococci	Thermococcales	Thermococcaceae	Thermococcus	sp. CL1	0	0	0	0	0	1	0	0	0	0	0	0	0	0	0	0	0	0	0	0	0	0	0	0	0	0	0	0	0	0	0	0	0	0	0	0	0	0	0
sp028180	2201	Y16428.1.1430	Methanofollis liminatans	Archaea	Euryarchaeota	Methanomicrobia	Methanomicrobiales	Methanomicrobiaceae	Methanofollis	liminatans	0	0	0	0	1	0	0	0	0	0	0	0	0	0	0	0	1	0	0	0	0	0	0	0	0	0	0	0	0	0	0	0	0	0	0	0	0	0	0
sp028246	1200300	CP003531.422343.423841	Thermogladius cellulolyticus	Archaea	Crenarchaeota	Thermoprotei	Thermoproteales	Desulfurococcaceae	Thermogladius	cellulolyticus	0	0	0	0	0	0	0	0	0	0	0	0	0	0	0	0	0	0	0	0	0	0	0	0	0	0	0	0	0	0	0	0	0	0	0	0	0	0	0
sp029406	29288	HQ658996.1.940	Natronococcus occultus	Archaea	Euryarchaeota	Halobacteria	Halobacteriales	Halobacteriaceae	Natronococcus	occultus	0	0	0	0	0	0	0	0	0	0	0	0	0	0	0	0	0	0	0	0	0	0	0	1	0	0	0	0	1	0	1	0	0	0	0	1	0	0	0
sp029424	387341	AB477228.1.1434	Halovivax ruber	Archaea	Euryarchaeota	Halobacteria	Halobacteriales	Halobacteriaceae	Halovivax	ruber	0	0	0	0	0	0	0	0	0	0	0	0	0	0	0	0	0	0	0	0	0	0	0	0	0	0	0	0	0	0	0	0	0	0	0	0	0	0	1
sp029449	673860	CP003168.1246328.1247697	Aciduliprofundum sp. MAR08-339	Archaea	Euryarchaeota	<Euryarchaeota	<Euryarchaeota	<Euryarchaeota	Aciduliprofundum	sp. MAR08-339	0	0	0	0	1	0	0	0	0	0	0	0	0	0	0	0	0	0	0	0	0	0	0	0	0	0	0	0	0	0	0	0	0	0	0	0	0	0	0
sp029450	1229909	CP003843.952928.954393	Candidatus Nitrosopumilus sp. AR2	Archaea	Crenarchaeota	Thermoprotei	Nitrosopumilales	Nitrosopumilaceae	Nitrosopumilus	sp. AR2	0	0	0	0	0	0	0	0	0	0	0	0	0	0	0	0	0	0	0	0	0	2	0	0	0	0	0	0	0	0	0	0	0	0	0	0	0	0	0
sp029451	200415	AB087499.1.1466	Caldisphaera lagunensis	Archaea	Crenarchaeota	Thermoprotei	Acidilobales	Caldisphaeraceae	Caldisphaera	lagunensis	0	0	0	0	0	0	0	0	0	0	0	0	0	0	0	0	0	0	0	0	0	0	0	0	0	0	0	0	0	0	0	0	0	0	0	0	0	0	0
sp029452	497727	GU797786.1.1471	Candidatus Nitrososphaera gargensis	Archaea	Thaumarchaeota	<Thaumarchaeota	Nitrososphaerales	Nitrososphaeraceae	Nitrososphaera	gargensis	0	0	0	0	0	0	0	0	0	0	0	0	0	0	0	0	0	0	0	0	0	0	0	0	0	0	0	0	0	0	0	0	0	0	0	0	0	0	1
sp029455	101192	AF120163.1.1449	Methanomethylovorans hollandica	Archaea	Euryarchaeota	Methanomicrobia	Methanosarcinales	Methanosarcinaceae	Methanomethylovorans	hollandica	0	0	0	0	0	0	0	0	0	0	0	0	0	0	0	0	0	0	1	0	0	2	0	0	0	0	0	0	0	0	0	0	0	0	0	0	0	0	0
sp029456	420950	CP003083.1452985.1454458	Methanolobus psychrophilus	Archaea	Euryarchaeota	Methanomicrobia	Methanosarcinales	Methanosarcinaceae	Methanolobus	psychrophilus	0	0	0	0	2	0	0	0	0	0	0	0	0	0	0	0	0	0	0	0	0	1	0	0	0	1	0	0	0	0	0	0	0	0	0	0	0	0	0
sp029565	882104	AB479390.1.1397	Methanoregula formicica	Archaea	Euryarchaeota	Methanomicrobia	Methanomicrobiales	Methanoregulaceae	Methanoregula	formicicum	0	0	0	0	0	0	0	0	0	0	0	0	0	0	0	0	0	0	0	1	0	0	1	0	0	0	0	0	0	0	0	0	0	0	0	0	0	0	0
sp029759	222984	AY277583.1.1470	Natrinema altunense	Archaea	Euryarchaeota	Halobacteria	Halobacteriales	Halobacteriaceae	Natrinema	altunense	0	0	0	0	0	0	0	0	0	0	0	1	0	0	0	0	0	0	0	0	0	0	0	0	0	0	0	0	0	0	0	0	0	0	0	1	0	0	0
sp029797	35745	AB663374.1.1473	Haloferax denitrificans	Archaea	Euryarchaeota	Halobacteria	Halobacteriales	Halobacteriaceae	Haloferax	denitrificans	0	0	0	0	0	0	0	0	0	0	0	0	0	0	0	0	0	0	0	0	0	0	0	0	0	0	0	0	0	0	1	0	0	0	0	0	0	0	0
sp029800	35746	AB663376.1.1473	Haloferax gibbonsii	Archaea	Euryarchaeota	Halobacteria	Halobacteriales	Halobacteriaceae	Haloferax	gibbonsii	0	0	0	0	0	0	0	0	0	0	0	0	0	0	0	0	0	0	0	0	0	0	0	0	0	1	0	0	0	0	1	0	0	0	0	1	0	0	0
sp029809	411361	AB477980.1.1433	Halogeometricum pallidum	Archaea	Euryarchaeota	Halobacteria	Halobacteriales	Halobacteriaceae	Halosarcina	pallida	0	0	0	0	0	0	0	0	0	0	0	0	0	0	0	0	0	0	0	0	0	0	0	0	0	0	0	0	0	0	0	0	0	0	0	0	0	0	0
sp029820	44470	AB663468.1.1474	Natronococcus amylolyticus	Archaea	Euryarchaeota	Halobacteria	Halobacteriales	Halobacteriaceae	Natronococcus	amylolyticus	0	0	0	0	0	0	0	0	0	0	0	0	0	0	0	0	0	0	0	0	0	0	0	0	0	0	0	0	0	0	0	0	0	0	0	1	0	0	0
sp029831	68911	AJ004806.1.1472	Natrialba chahannaoensis	Archaea	Euryarchaeota	Halobacteria	Halobacteriales	Halobacteriaceae	Natrialba	chahannaoensis	0	0	0	0	0	0	0	0	0	0	0	0	0	0	0	0	0	0	0	0	0	0	0	0	0	0	0	0	0	0	0	0	0	0	0	1	0	0	1
sp029904	416273	AB576127.1.1467	Natronomonas moolapensis	Archaea	Euryarchaeota	Halobacteria	Halobacteriales	Halobacteriaceae	Natronomonas	moolapensis	0	0	0	0	0	0	0	0	0	0	0	0	0	0	0	0	0	0	0	0	0	0	0	0	0	1	0	0	0	0	0	0	0	0	0	1	0	0	1
sp030250	1175445	AM114193.2083318.2084792	Methanocella arvoryzae	Archaea	Euryarchaeota	Methanomicrobia	Methanocellales	Methanocellaceae	Methanocella	arvoryzae	0	0	0	0	0	0	0	0	0	0	0	0	0	0	0	0	0	0	0	0	0	0	0	0	0	0	0	0	0	0	0	0	0	0	0	0	1	0	0
sp033826	224719	CP004050.476440.477878	Methanobrevibacter sp. AbM4	Archaea	Euryarchaeota	Methanobacteria	Methanobacteriales	Methanobacteriaceae	Methanobrevibacter	sp. AbM4	0	0	0	0	1	0	0	0	0	0	0	0	0	0	0	0	0	0	0	0	0	0	0	0	0	0	0	0	0	0	0	0	0	0	0	0	0	0	0
sp033830	1365176	CP006646.536728.538240	Thermofilum sp. 1910b	Archaea	Crenarchaeota	Thermoprotei	Thermoproteales	Thermofilaceae	Thermofilum	sp. 1910b	0	0	0	0	0	0	0	0	0	0	0	0	0	0	0	0	0	0	0	0	0	0	0	0	0	0	0	0	0	0	0	0	0	0	0	0	0	0	0
sp034218	1291540	KJ522703.1.1246	Candidatus Methanomethylophilus alvus	Archaea	Euryarchaeota	<Euryarchaeota	<Euryarchaeota	<Euryarchaeota	Methanomethylophilus	alvus	0	0	0	0	0	0	1	0	0	0	0	0	0	0	0	0	0	0	0	0	0	0	0	0	0	0	0	0	0	0	0	0	0	0	0	0	0	0	0
sp034300	1316941	CP005290.660270.661583	Archaeoglobus sulfaticallidus	Archaea	Euryarchaeota	Archaeoglobi	Archaeoglobales	Archaeoglobaceae	Archaeoglobus	sulfaticallidus	0	0	0	0	0	0	0	0	0	0	0	0	0	0	0	0	0	0	0	0	0	0	0	0	0	0	0	0	0	0	0	0	0	0	0	0	0	0	0
sp148350	229980	AB109559.1.1562	Aeropyrum camini	Archaea	Crenarchaeota	<Crenarchaeota	<Crenarchaeota	<Crenarchaeota	Aeropyrum	camini	0	0	0	0	0	0	0	0	0	0	0	0	0	0	0	0	0	0	0	0	0	0	0	0	0	0	0	0	0	0	0	0	0	0	0	0	0	0	0
[truncated: 18 more columns]
